# Supplementary material for: Single-cell RNA sequencing reveals different cellular states in malignant cells and the tumor microenvironment in primary and metastatic ER-positive breast cancer
Source: NPJ Breast Cancer. 2025 Aug 26;11:95. doi: 10.1038/s41523-025-00808-w (PMC12381257; doi:10.1038/s41523-025-00808-w)
Supplement: Supplementary file 2 — Supplementary Data 1 [file 41523_2025_808_MOESM2_ESM.xlsx]

## Sheet: Sheet1
*Clinical Information Related to Samples in the study
Name	Pt_ID	Sample Name	Disease	Biopsy Location	Clinical Diagnosis	Age	Gender	Major Subtype	PAM50 Subtype(IHC based)	AR Receptor Status	ER Receptor Status	HER-2 Receptor Status	PR Receptor Status	Ki67	BCL2	CD4	CD8	GATA3	PDL1
Sample 1	Patient 1	Primary_1	Primary bx	Breast tissue	IDC (grade 1)	58	Female	ER+	Luminal A	N/A	Positive	Negative	Positive	5	N/A	N/A	N/A	N/A	N/A
Sample 2	Patient 2	Primary_2	Primary bx	Breast tissue	IDC w/DCIS (grade 2)	64	Female	ER+	Luminal A	N/A	Positive	Negative	Positive	20	N/A	N/A	N/A	N/A	N/A
Sample 3	Patient 3	Primary_3	Primary bx	Breast tissue	IDC (grade 3)	54	Female	ER+	Luminal B	N/A	Positive	Positive	Negative	20	N/A	N/A	N/A	N/A	N/A
Sample 4	Patient 4	Primary_4	Primary bx	Breast tissue	IDC (grade 2)	60	Female	ER+	Luminal A	N/A	Positive	Negative	Positive	25	N/A	N/A	N/A	N/A	N/A
Sample 5	Patient 5	Primary_5	Primary bx	Breast tissue	IDC (grade 2)	70	Female	ER+	Luminal A	N/A	Positive	Negative	Positive	20	N/A	N/A	N/A	N/A	N/A
Sample 6	Patient 6	Primary_6	Primary bx	Breast tissue	IDC (grade 1)	47	Female	ER+	Luminal A	N/A	Positive	Negative	Positive	15	N/A	N/A	N/A	N/A	N/A
Sample 7	Patient 7	Primary_7	Primary bx	Breast tissue	IDC	42	Female	ER+	Luminal A	N/A	Positive	Negative	Negative	N/A	N/A	N/A	N/A	N/A	N/A
Sample 8	Patient 8	Primary_8	Primary bx	Breast tissue	IDC w/DCIS	40	Female	ER+	Luminal	N/A	Positive	Equivocal	Positive	15	N/A	N/A	N/A	N/A	N/A
Sample 9	Patient 9	Primary_9	Primary bx	Breast tissue	IDC w/DCIS	38	Female	ER+	Luminal	N/A	Positive	Positive	Positive	15	N/A	N/A	N/A	N/A	N/A
Sample 10	Patient 10	Primary_10	Primary bx	Breast tissue	IDC w/DCIS	41	Female	ER+	Luminal	N/A	Positive	Equivocal	Positive	30	N/A	N/A	N/A	N/A	N/A
Sample 11	Patient 11	Primary_11	Primary bx	Breast tissue	IDC w/DCIS	45	Female	ER+	Luminal	N/A	Positive	Negative	Positive	25	N/A	N/A	N/A	N/A	N/A
Sample 12	Patient 12	Primary_12	Primary bx	Breast tissue	IDC w/DCIS	54	Female	ER+	Luminal	N/A	Positive	Negative	Positive	10	N/A	N/A	N/A	N/A	N/A
Sample 13	Patient 13	Metastasis_1	Metastasis bx	Axillary Lymph Node	Metastastic Carcinoma	41	Female	ER+	Luminal A	Positive	Positive	Negative	Negative	70	Weak	Moderate	N/A	Positive	N/A
Sample 14	Patient 14	Metastasis_2	Metastasis bx	Mediastinum	Metastastic Carcinoma	50	Female	ER+	Luminal B	Positive	Positive	Equivocal	Negative	50	Positive	Weak	Weak	Positive	Negative
Sample 15	Patient 15	Metastasis_3	Metastasis bx	Liver	Metastastic Carcinoma	65	Female	ER+	Luminal A	Positive	Positive	Negative	Negative	15	Positive	Weak	Weak	Positive	Positive
Sample 16	Patient 16	Metastasis_4	Metastasis bx	Liver	Metastastic Carcinoma	67	Female	ER+	Luminal A	Positive	Positive	Negative	Negative	50	Positive	Positive	Moderate	Positive	Positive
Sample 17	Patient 17	Metastasis_5	Metastasis bx	Liver	Metastastic Carcinoma	59	Female	ER+	Luminal A	N/A	Positive	Negative	Negative	25	N/A	N/A	N/A	N/A	N/A
Sample 18	Patient 18	Metastasis_6	Metastasis bx	Axillary Lymph Node	Metastastic Carcinoma	69	Female	ER+	Luminal A	Positive	Positive	Negative	Negative	65	Positive	Weak	Weak	Positive	Positive
Sample 19	Patient 19	Metastasis_7	Metastasis bx	Liver	Metastastic Carcinoma	57	Female	ER+	Luminal B	Positive	Positive	Equivocal	Negative	25	Moderate	Weak	Weak	Positive	Positive
Sample 20	Patient 20	Metastasis_8	Metastasis bx	Adrenal Gland	Metastastic Carcinoma	54	Female	ER+	Luminal B	Positive	Positive	Equivocal	Negative	50	Positive	Weak	Weak	Positive	Positive
Sample 21	Patient 21	Metastasis_9	Metastasis bx	Bone	Metastastic Carcinoma	49	Female	ER+	Luminal A	Positive	Positive	Negative	Positive	45	Positive	Moderate	Weak	Positive	Positive
Sample 22	Patient 22	Metastasis_10	Metastasis bx	Liver	Metastastic Carcinoma	38	Female	ER+	Luminal B	Positive	Positive	Equivocal	Negative	40	Weak	Weak	Weak	Positive	Positive
Sample 23	Patient 23	Metastasis_11	Metastasis bx	Liver	Metastastic Carcinoma	45	Female	ER+	Luminal A	Positive	Positive	Negative	Negative	55	Negative	Negative	Negative	Positive	Positive
*ER and PR receptor status were assessed using Immunohistochemistry. HER2 receptor status was assessed using both IHC and Fluorescence In Situ Hybridization.
*Equivocal in the HER2 column indicates a score of 2+, defined as weak to moderate complete membrane staining in >10% of tumor cells
