# Supplementary material for: Single-cell RNA sequencing reveals different cellular states in malignant cells and the tumor microenvironment in primary and metastatic ER-positive breast cancer
Source: NPJ Breast Cancer. 2025 Aug 26;11:95. doi: 10.1038/s41523-025-00808-w (PMC12381257; doi:10.1038/s41523-025-00808-w)
Supplement: Supplementary file 4 — Supplementary Data 1 [file 41523_2025_808_MOESM4_ESM.xlsx]

## Sheet: Fig1.1
*Proportion of major celltypes for individual samples
Sample	NK cell	Endothelial	Fibroblast	Myeloid	B cell	T cell	Malignant
Primary_1	0.0264714	0.12419	0.300197	0.0822304	0.00422416	0.342157	0.120529
Primary_2	0	0.00996264	0.0940224	0	0	0.00684932	0.889166
Primary_3	0	0	0.211679	0.120438	0.00364964	0.0218978	0.642336
Primary_4	0	0	0	6.77599e-05	0	0	0.999932
Primary_5	0.0438957	0.00713306	0.0625514	0.218381	0.0183813	0.496845	0.152812
Primary_6	0.0124978	0.0703223	0.433774	0.11529	0.0478981	0.265742	0.0544759
Primary_7	0.0392157	0.0522876	0.0555556	0.173203	0.0130719	0.238562	0.428105
Primary_8	0	0.0790291	0.148462	0	0	0.101327	0.671183
Primary_9	0	0.0589692	0.0236805	0	0	0.0767683	0.840582
Primary_10	0	0.0164512	0.0458284	0	0	0.316099	0.621622
Primary_11	0	0.131281	0	0	0	0.00226347	0.866455
Primary_12	0	0	0.534799	0	0	0.0512821	0.413919
Metastasis_1	0.0290711	0.00425431	0.00118175	0.0465611	0.102813	0.461357	0.354762
Metastasis_2	0.00462963	0	0	0.000841751	0	0.040404	0.954125
Metastasis_3	0.00334448	0.00111483	0	0.0780379	0.00222965	0.00780379	0.907469
Metastasis_4	0	0.00183262	0.0772755	0	0	0.000610874	0.920281
Metastasis_5	0.0172414	0.00974513	0.00449775	0.768366	0.0712144	0.0772114	0.0517241
Metastasis_6	0.0192533	0.0423711	0.173694	0.161894	0.0008281	0.0981299	0.50383
Metastasis_7	0.059002	0.0102832	0.0141605	0.0472016	0.0247808	0.294842	0.54973
Metastasis_8	0.0425963	0.010142	0.000338066	0.0578093	0.0108181	0.183908	0.694388
Metastasis_9	0.0262117	0.00098912	0.00395648	0.00840752	0.00197824	0.151335	0.807122
Metastasis_10	0.00498753	0	0.0199501	0.197007	0.0074813	0.301746	0.468828
Metastasis_11	0.0154036	0.004313	0	0.222428	0.0443623	0.508318	0.205176

## Sheet: Fig1.2
*Proportion of minor celltypes for individual samples
Sample	B01 Plasma	B02 B Memory	B03 B Naive	Endothelial	F01 iCAF	F02 mCAF	F03 apCAF	F04 Pericyte	F05 idoCAF	F06 tpCAF	F07 hsptpCAF	F08 dCAF	F09 vCAF	F10 rCAF	M01 Monocyte Classical-S100A89	M02 cDC2-CLEC10A	M03 Mast-TPSAB1	M04 Monocyte Intermediate-FCN1	M05 Macrophage-MGP	M06 Macrophage-TUBA1B	M07 Macrophage-SPP1	M08 Macrophage-CCL2	M09 Macrophage-CX3CR	M10 Macrophage-IFI27	M11 Macrophage-MKI67	M12 Macrophage-SLC40A1	M13 Monocyte Non-Classical-SMIM25	M14 Macrophage-IL1RN	M15 pDC-LILRA4	M16 cDC1-CLEC9A	M17 Macrophage-IL1B	M18 Macrophage-FOLR2	M19 Macrophage-IGFBP7	M20 mDC-LAMP3	M21 Macrophage-MMP9	M22 cDC2-CD207	M23 cDC2-FCGR2B	M24 Macrophage-CD24	M25 Macrophage-CFD	Malignant	N01 NK-CD16	N02 NK-CD56	T01 CD4 Tcentralmemory-LMNA	T02 CD8 Teffectormemory-GZMK	T03 Trm-ZNF683	T04 Tnaive-LEF1	T05 Tregulatory-FOXP3	T06 CD4 Tactivated-XIST	T07 Tactivated-IFI6
Primary_1	0.00112644	0.00281611	0.000281611	0.12419	0.229513	0.0650521	0	0.000281611	0.00309772	0.00168966	0.000563222	0	0	0	0.000844832	0.00619544	0.0371726	0.00901155	0	0.00112644	0	0	0.0171783	0.000281611	0.000281611	0.00112644	0.000844832	0.000844832	0.000563222	0.000844832	0.00225289	0.00168966	0	0.000563222	0.000281611	0	0.000563222	0.000563222	0	0.120529	0.0211208	0.00535061	0.172064	0.0661785	0.0535061	0.00337933	0.0078851	0.020276	0.000844832
Primary_2	0	0	0	0.00996264	0.0678705	0.016812	0	0.001868	0.000622665	0.00684932	0	0	0	0	0	0	0	0	0	0	0	0	0	0	0	0	0	0	0	0	0	0	0	0	0	0	0	0	0	0.889166	0	0	0.00373599	0	0.00249066	0	0.000622665	0	0
Primary_3	0	0.00364964	0	0	0.080292	0.113139	0	0	0.00364964	0.0145985	0	0	0	0	0.0109489	0	0	0.00364964	0.0145985	0	0.00729927	0.00364964	0.0547445	0	0	0	0	0	0.0218978	0	0	0.00364964	0	0	0	0	0	0	0	0.642336	0	0	0.00364964	0.0145985	0	0	0	0.00364964	0
Primary_4	0	0	0	0	0	0	0	0	0	0	0	0	0	0	0	0	0	0	0	0	0	0	0	0	6.77599e-05	0	0	0	0	0	0	0	0	0	0	0	0	0	0	0.999932	0	0	0	0	0	0	0	0	0
Primary_5	0.00877915	0.00877915	0.000823045	0.00713306	0.0436214	0.0156379	0	0.000274348	0.00137174	0	0.00164609	0	0	0	0.206584	0	0.0085048	0.000274348	0	0.000274348	0.000274348	0	0	0.000274348	0	0	0	0.000274348	0.00164609	0	0.000274348	0	0	0	0	0	0	0	0	0.152812	0.0373114	0.00658436	0.232099	0.0984911	0.0518519	0.030727	0.0340192	0.029904	0.00768176
Primary_6	0.0395264	0.00831191	5.97979e-05	0.0703223	0.36405	0.0548945	0.000956766	0.000358787	0.00699635	0.00316929	0.00310949	0	0.000239192	0	0.00263111	0.0371943	0.00490343	0.0309753	0.00645817	0.00119596	0.000717575	0	0.0162052	0.000777372	0.000119596	0.00119596	0	0.000418585	0.00137535	0.00197333	0.00418585	0.00203313	0.00161454	0.000597979	0.000119596	0.000239192	0.000239192	0.000119596	0	0.0544759	0.0104048	0.00209293	0.105543	0.0612928	0.0629074	0.00346828	0.00203313	0.0166836	0.000119596
Primary_7	0	0.00653595	0.00653595	0.0522876	0.00326797	0.0130719	0	0	0.0163399	0.0228758	0	0	0	0	0	0.00326797	0	0	0	0.127451	0.0163399	0	0.00980392	0.0130719	0	0	0	0	0	0.00326797	0	0	0	0	0	0	0	0	0	0.428105	0.0359477	0.00326797	0.0326797	0.0784314	0.00326797	0.0196078	0	0.0620915	0.00326797
Primary_8	0	0	0	0.0790291	0.00084674	0	0.0914479	0.0231442	0.0282247	0	0	0.00451595	0.000282247	0	0	0	0	0	0	0	0	0	0	0	0	0	0	0	0	0	0	0	0	0	0	0	0	0	0	0.671183	0	0	0.0609653	0.000282247	0.0143946	0.00112899	0.00564493	0.00762066	0.00084674
Primary_9	0	0	0	0.0589692	0.00170252	0.00108342	0.0140845	0.000928649	0.0037146	0.000154775	0	0.00201207	0	0	0	0	0	0	0	0	0	0	0	0	0	0	0	0	0	0	0	0	0	0	0	0	0	0	0	0.840582	0	0	0.0654697	0	0.00975081	0.000154775	0.000619099	0.00030955	0
Primary_10	0	0	0	0.0164512	0.0141011	0.00705053	0.00587544	0.00117509	0.00940071	0.00352526	0	0.00352526	0	0.00117509	0	0	0	0	0	0	0	0	0	0	0	0	0	0	0	0	0	0	0	0	0	0	0	0	0	0.621622	0	0	0.121034	0	0.0199765	0.0141011	0.0340776	0.106933	0.012926
Primary_11	0	0	0	0.131281	0	0	0	0	0	0	0	0	0	0	0	0	0	0	0	0	0	0	0	0	0	0	0	0	0	0	0	0	0	0	0	0	0	0	0	0.866455	0	0	0.00135808	0	0.000452694	0.000452694	0	0	0
Primary_12	0	0	0	0	0.003256	0.000407	0.467643	0.02849	0.030118	0.000407	0.001221	0.000407	0.002849	0	0	0	0	0	0	0	0	0	0	0	0	0	0	0	0	0	0	0	0	0	0	0	0	0	0	0.413919	0	0	0.037037	0	0.000814001	0.002035	0.002849	0.00773301	0.000814001
Metastasis_1	0.0281257	0.0193808	0.0553061	0.00425431	0.000472701	0	0	0.000236351	0.000472701	0	0	0	0	0	0.00283621	0.00543607	0	0.000236351	0.000472701	0.0184354	0.000709052	0	0.00543607	0.00378161	0	0.000236351	0.000236351	0	0.00118175	0.00472701	0.000236351	0	0.000236351	0.000709052	0.000472701	0.00118175	0	0	0	0.354762	0.00118175	0.0278894	0.0257622	0.0846136	0.0129993	0.224533	0.0548334	0.0281257	0.00685417
Metastasis_2	0	0	0	0	0	0	0	0	0	0	0	0	0	0	0.000841751	0	0	0	0	0	0	0	0	0	0	0	0	0	0	0	0	0	0	0	0	0	0	0	0	0.954125	0.00420875	0.000420875	0	0.00883838	0.00126263	0.000841751	0	0.000420875	0.003367
Metastasis_3	0	0.00222965	0	0.00111483	0	0	0	0	0	0	0	0	0	0	0.00334448	0	0.00334448	0.00445931	0.00222965	0.0111483	0.00222965	0.00668896	0.00111483	0.0301003	0.00111483	0.00445931	0.00111483	0	0	0.00111483	0	0.00111483	0.00334448	0	0	0.00111483	0	0	0	0.907469	0.00334448	0	0.00111483	0	0.00111483	0	0.00111483	0.00111483	0
Metastasis_4	0	0	0	0.00183262	0.0733048	0.00198534	0	0.000305437	0.000458155	0.00122175	0	0	0	0	0	0	0	0	0	0	0	0	0	0	0	0	0	0	0	0	0	0	0	0	0	0	0	0	0	0.920281	0	0	0.000458155	0	0	0.000152718	0	0	0
Metastasis_5	0.000749625	0.005997	0.0644678	0.00974513	0	0.00374813	0	0.000749625	0	0	0	0	0	0	0.574963	0.0262369	0.000749625	0.00224888	0	0.00374813	0	0	0.000749625	0	0	0	0.134183	0	0.0217391	0.00224888	0	0	0	0.00149925	0	0	0	0	0	0.0517241	0.0172414	0	0.0089955	0.00674663	0.000749625	0.0427286	0.0029985	0.0127436	0
Metastasis_6	0.000621075	0.000138017	6.90084e-05	0.0423711	0	0.1336	6.90084e-05	0.0311918	0.00752191	0.00041405	6.90084e-05	0.000552067	0.000276033	0	0.0144918	0.00144918	0.0236009	0.00041405	0.0260161	0.00351943	0.0215996	0.0264992	0.000897109	0.00317438	0.0143537	0.0104203	0.000345042	0.0091091	0.00151818	0.00193223	0.00117314	0	0.0008281	0.00041405	6.90084e-05	0	0	0	6.90084e-05	0.50383	0.00207025	0.0171831	0.0135946	0.00517563	0.0197364	0.00427852	0.041543	0.000690084	0.00973018
Metastasis_7	0.00876601	0.0148348	0.00118004	0.0102832	0	0.00623736	0	0.00455158	0.00337154	0	0	0	0	0	0.0128119	0.00387728	0.00488874	0.000674309	0.00151719	0.00101146	0.000337154	0.00185435	0.00354012	0	0.000505732	0.00404585	0.00168577	0.00118004	0.00623736	0.00168577	0.000505732	0.000505732	0	0.000168577	0	0	0	0	0.000168577	0.54973	0.0300067	0.0289953	0.0266352	0.0726568	0.0150034	0.0059002	0.0155091	0.0369184	0.070971
Metastasis_8	0.00371873	0.0010142	0.00608519	0.010142	0	0	0	0	0.000338066	0	0	0	0	0	0.00540906	0.00135227	0	0	0.000676133	0.0341447	0.0040568	0	0.000338066	0.00676133	0	0.000338066	0.0020284	0	0.0010142	0	0	0.000338066	0	0	0.000676133	0.000338066	0	0	0.000338066	0.694388	0.0219743	0.020622	0.0368492	0.0682894	0.0162272	0.0236646	0.00169033	0.00676133	0
Metastasis_9	0	0.00098912	0.00098912	0.00098912	0	0.00296736	0	0.00098912	0	0	0	0	0	0	0.00148368	0.00049456	0.00098912	0	0.00098912	0	0	0.00049456	0.00049456	0.00148368	0	0	0.00098912	0	0	0	0	0	0	0	0	0.00098912	0	0	0	0.807122	0.0113749	0.0148368	0.0232443	0.0534125	0.00692384	0.00544016	0.0138477	0.0331355	0.00049456
Metastasis_10	0.0074813	0	0	0	0	0.00997506	0	0.00997506	0	0	0	0	0	0	0.0124688	0	0	0	0.0149626	0.0399002	0.0149626	0.00997506	0.00249377	0.0773067	0.00249377	0.0074813	0.00498753	0.00498753	0	0	0.00249377	0	0	0	0.00249377	0	0	0	0	0.468828	0.00498753	0	0.109726	0.0598504	0.0448878	0	0.0299252	0.00498753	0.0074813
Metastasis_11	0.0283426	0.0110906	0.00492914	0.004313	0	0	0	0	0	0	0	0	0	0	0.017252	0.004313	0.000616143	0	0.00492914	0.0844116	0.0357363	0.00369686	0	0.051756	0.00677757	0.00184843	0	0.000616143	0.00123229	0.00369686	0.000616143	0	0	0.00184843	0.00246457	0	0	0	0.000616143	0.205176	0.00554529	0.00985829	0.060382	0.19655	0.0505237	0.0579174	0.0357363	0.0683919	0.00246457
[truncated: 5 more columns]

## Sheet: Fig1.3
*Cell count for each minor celltype per condition
Minor Celltype	Primary	Metastasis
B01 Plasma	697	241
B02 B Memory	184	205
B03 B Naive	7	356
Endothelial	2640	758
F01 iCAF	7228	482
F02 mCAF	1282	2001
F03 apCAF	1585	1
F04 Pericyte	170	489
F05 idoCAF	346	135
F06 tpCAF	86	14
F07 hsptpCAF	63	1
F08 dCAF	33	8
F09 vCAF	12	4
F10 rCAF	1	0
M01 Monocyte Classical-S100A89	803	1122
M02 cDC2-CLEC10A	645	114
M03 Mast-TPSAB1	245	378
M04 Monocyte Intermediate-FCN1	552	18
M05 Macrophage-MGP	112	408
M06 Macrophage-TUBA1B	64	404
M07 Macrophage-SPP1	20	396
M08 Macrophage-CCL2	1	412
M09 Macrophage-CX3CR	350	62
M10 Macrophage-IFI27	19	227
M11 Macrophage-MKI67	4	224
M12 Macrophage-SLC40A1	24	187
M13 Monocyte Non-Classical-SMIM25	3	206
M14 Macrophage-IL1RN	11	142
M15 pDC-LILRA4	37	98
M16 cDC1-CLEC9A	37	68
M17 Macrophage-IL1B	79	23
M18 Macrophage-FOLR2	41	5
M19 Macrophage-IGFBP7	27	16
M20 mDC-LAMP3	12	15
M21 Macrophage-MMP9	3	10
M22 cDC2-CD207	4	9
M23 cDC2-FCGR2B	6	0
M24 Macrophage-CD24	4	0
M25 Macrophage-CFD	0	4
Malignant	29657	25446
N01 NK-CD16	396	348
N02 NK-CD56	79	647
T01 CD4 Tcentralmemory-LMNA	4075	778
T02 CD8 Teffectormemory-GZMK	1648	1547
T03 Trm-ZNF683	1570	597
T04 Tnaive-LEF1	211	1282
T05 Tregulatory-FOXP3	247	1034
T06 CD4 Tactivated-XIST	619	567
T07 Tactivated-IFI6	50	607
T08 MAIT-KLRB1	274	142
T09 CD8 Texhausted-CXCL13	11	303
T10 CD8 Teffector-GNLY	96	160
T11 Th1-Tfh-like-CXCL13	13	102
T12 Tproliferating-MKI67	1	10

## Sheet: Fig1.4
*Differentially expressed markers for each minor celltype
B01 Plasma	JCHAIN	IGHA1	IGKC	TNFRSF17	MZB1	IGHA2	IGLC1	IGLC2	DERL3	IGLC3	CD79A	TXNDC5	FKBP11	SLAMF7	CD27	ITM2C	SEC11C	SSR4	PRDM1	HERPUD1	TENT5C	UBE2J1	CYBA	TNFRSF18	CRELD2	PRDX4	HSP90B1	SDF2L1	MANF	IL2RG	SPCS3	ISG20	PDE4B	ICAM3	CYTIP	EVI2B
B02 B Memory	MS4A1	BANK1	CD79A	IGHM	HLA-DRA	IGKC	CD79B	CD74	HLA-DRB1	CD37	LTB	HLA-DPB1	HLA-DPA1	HLA-DQA1	HLA-DQB1	CD83	CD52	CD69	CXCR4	LAPTM5	RALGPS2	CD48	PTPRC	RAC2	TMSB4X	CYBA	LCP1	BTG1	FAM107B	EZR	REL	EEF1B2	FAU	ARHGDIB
B03 B Naive	MS4A1	IGHM	VPREB3	TCL1A	IGHD	CD79A	PAX5	BANK1	TNFRSF13C	CD79B	LINC00926	HLA-DRA	LTB	IGKC	HLA-DRB1	CD37	CD74	HLA-DQA1	HLA-DPB1	CD52	HLA-DPA1	IGLC2	LYL1	LY86	PLAC8	SELL	CXCR4	CD69	RIPOR2	POU2F2	HLA-DMB	MEF2C	HLA-DQB1	RALGPS2	IKZF3	CD48	HLA-DMA	CD53	CD83	LAPTM5	STK17A	FCMR	HIST1H4C	EVI2B	CORO1A	RAC2	TNFAIP8	STX7	CYBA
Endothelial	VWF	CALCRL	IGFBP7	SPARCL1	GNG11	A2M	PECAM1	CAV1	COL4A1	ENG	HSPG2	COL4A2	EPAS1	ID1	CAVIN1	SPARC	VIM	PALM2-AKAP2	TCF4	COL18A1	TGFBR2	TIMP3	ID3	ETS2	CALD1	ARHGAP29	NFIB	SPTBN1	ELK3	CRIP2	UTRN	YBX3	VAMP5	MSN	ADIRF	GSN	CYB5R3	IFI27	TM4SF1	IFI16	CCDC85B	IFITM3	HLA-E	NPDC1	SYNE2	TSC22D1
F01 iCAF	DCN	APOD	NR2F1	SFRP2	LUM	FXYD1	IGF1	OGN	FBLN1	C1S	DPT	CFD	COL14A1	GSN	PLTP	CCDC80	SOD3	RARRES2	C1R	GPC3	PLAC9	PDGFRA	SERPINF1	SERPING1	HTRA1	CCN2	IGFBP6	ADM	SFRP1	CTSK	COL1A2	MAFB	VIM	AKAP12	LRP1	GPNMB	PLPP3	SPON2	ID3	COL6A2	TCF4	COL6A1	MXRA8	COL6A3	CPE	PRRX1	PCOLCE	ITM2A	FSTL1
F02 mCAF	COL1A1	COL3A1	COL1A2	COL11A1	POSTN	COL10A1	MMP11	SPARC	COL5A2	LUM	COL8A1	CTHRC1	COL6A3	AEBP1	COL6A1	FN1	COL5A1	DCN	SFRP2	MXRA5	COL6A2	FAP	DIO2	THY1	ISLR	CTSK	VCAN	THBS2	BGN	SFRP4	CDH11	COL12A1	SULF1	RARRES2	CCDC80	ASPN	FBN1	HMCN1	PCOLCE	HTRA1	IGFBP7	FBLN2	CCN5	MRC2	SERPINF1	DPYSL3	C1S	FBLN1	C1R
F03 apCAF	TNFAIP6	CXCL8	PDPN	MEDAG	CXCL1	GEM	ADAMTS4	PTGES	SERPINE1	CTSL	RSPO3	APOD	MT2A	HGF	CXCL3	COL4A1	EDNRB	SOD2	CLMP	CXCL2	IL1R1	TFPI	SERPINE2	TIMP1	PLIN2	CEBPB	FTH1	CLEC2B	SAT1	MMP2	ATP13A3	PHC2	COL4A2	RND3	ARID5B	ICAM1	ANXA5	NNMT	NFKBIA	RHOQ	CD44	BTG3	CD55	GSTO1	MT1X	LMO4	SPAG9	PLPP3	RASD1
F04 Pericyte	CCDC102B	COX4I2	NDUFA4L2	COL4A1	IGFBP7	PPP1R14A	COL4A2	SPARC	ANGPT2	THY1	PDGFRB	MCAM	COL3A1	COL18A1	EDNRA	NOTCH3	ITGA1	GUCY1B1	BGN	COL1A1	COL1A2	SPARCL1	COL5A2	ACTA2	CALD1	CD248	COL6A2	PCOLCE	TPM2	TNFAIP6	LAMA4	FN1	A2M	LHFPL6	COL6A1	COL6A3	MYL9	UACA	NID1	COX7A1	POSTN	IFI27	MFGE8	MYO1B	COL5A1	SERPINF1	PRRX1	TFPI	TAGLN
F05 idoCAF	TNFAIP6	APOD	IGFBP7	COL6A3	DCN	LUM	C1S	C1R	COL3A1	COL6A2	CFH	SERPINE1	GEM	SERPINE2	COL6A1	EMILIN1	THY1	COL4A1	CTHRC1	TIMP1	BGN	COL1A2	COL1A1	PDGFRA	RARRES2	NNMT	POSTN	CTSL	AEBP1	CTSK	VIM	CDH11	COL4A2	PRRX1	SFRP2	VCAN	CXCL1	CCL2	PDGFRB	CALD1	FSTL1	PCOLCE	COL5A2	SPARC	IGFBP6	SERPING1	SERPINF1	SPARCL1	FBN1
F06 tpCAF	DCN	COL1A2	COL3A1	LUM	COL1A1	CFD	PLAC9	CCDC80	SFRP2	THY1	COL14A1	COL6A1	COL6A3	GSN	SPARC	IGFBP6	COL6A2	C1R	SERPINF1	C1S	APOD	VIM	PCOLCE	RARRES2	FSTL1	AEBP1	SERPING1	IGFBP7	CTSK	MYL9	FN1	TIMP3	HTRA1	LGALS1	CALD1	IGFBP4	S100A4	TIMP1	S100A6	S100A10
F07 hsptpCAF	DCN	SFRP2	LUM	NR2F1	CCN2	OGN	COL14A1	FBLN1	APOD	RARRES2	COL1A2	EGR1	ADM	FXYD1	PLTP	C1S	C1R	CFD	SFRP1	IGF1	CCDC80	GPNMB	ID3	JUN	GSN	AEBP1	CTSK	HSPA1A	VIM	GADD45B	DNAJB1	COL6A2	IGFBP6	LRP1	SERPING1	MAFB	TXNIP	TIMP2	COL1A1	HTRA1	FOSB	SERPINF1	FOS	THBS1	ID2	SELENOP	IGFBP4	CCN1	NOVA1
F08 dCAF	MEDAG	PAPPA	TNFAIP6	AKR1C1	PDPN	WNT2	SERPINE1	CXCL8	TWIST2	NMB	CTSL	CXCL1	PRRX1	SERPINE2	GFPT2	CLMP	PDLIM4	ABI3BP	COL6A2	CTHRC1	GEM	IGFBP7	CXCL3	PRRX2	SPHK1	NNMT	CDH11	COL6A3	ANXA5	SOD2	FAP	LUM	MAP1B	VIM	TIMP1	EMILIN1	CXCL2	COL6A1	MT2A	SLC43A3	IGFBP6	CAVIN1	CAV1	PLIN2	RND3	COL1A2	COL3A1	DCN	IL1R1
F09 vCAF	TIMP1
M01 Monocyte Classical-S100A89	S100A12	S100A8	S100A9	MNDA	LYZ	FPR1	FCN1	LST1	AC020656.1	NCF2	C5AR1	TYROBP	AIF1	RGS2	LRRK2	SRGN	MPEG1	SPI1	FGL2	CTSS	JAML	G0S2	COTL1	CYBB	MYO1F	IGSF6	LYN	S100A4	SERPINA1	EVI2B	PLEK	CPPED1	LCP1	SELL	BCL2A1	RIPOR2	FYB1	POU2F2	PTPRC	VSIR	LAPTM5	TMEM154	ARRB2	TNFSF13B	TNFRSF1B	IFI30	ITGB2	NAMPT	GMFG
M02 cDC2-CLEC10A	HLA-DRA	FCER1A	CLEC10A	CD1C	HLA-DPB1	HLA-DPA1	HLA-DRB1	HLA-DQB1	LYZ	HLA-DRB5	CD74	HLA-DQA1	HLA-DQA2	LGALS2	HLA-DMA	FCGR2B	TYROBP	HLA-DMB	AIF1	GPR183	PHACTR1	JAML	CPVL	MS4A6A	ITGAX	LST1	RNASE6	CD86	GPAT3	IGSF6	C1orf162	MNDA	CD83	FGL2	CALHM6	GRASP	SRGN	NR4A3	IFI30	LY86	PLEK	COTL1	SLC8A1	CYBB	SPI1	AC020656.1	CSF1R	ITGB2	G0S2
M03 Mast-TPSAB1	CPA3	TPSAB1	MS4A2	RHEX	SLC18A2	HPGDS	RGS13	HPGD	CALB2	KIT	GATA2	LTC4S	VWA5A	SRGN	ACSL4	LMO4	SAMSN1	VIM	TYROBP	ANXA1	ALOX5AP	S100A4	RAC2	CD69	TMEM154	CD37	EMP3	RGS1	CLU	ARHGEF6	PALM2-AKAP2	LAPTM5	BMP2K	CTSD	GNPTAB	ARHGAP18	CD52	CAPG	FXYD5	RGS2	SH3BGRL3	CD44	CKLF	ARHGDIB	FOXP1	AC020916.1	S100A6	BST2	CD63
M04 Monocyte Intermediate-FCN1	LYZ	OLR1	HLA-DRA	EREG	C5AR1	AIF1	IL1B	TYROBP	CYBB	HLA-DPB1	HLA-DRB1	HLA-DPA1	G0S2	CD74	PHACTR1	HLA-DRB5	MS4A6A	HLA-DQB1	LST1	CSF1R	LAPTM5	SRGN	TNFRSF1B	IFI30	GPR183	PPIF	PLEK	AC020656.1	HLA-DMA	KYNU	S100A4	GK	CD83	HLA-DMB	COTL1	CLEC7A	NR4A3	ITGB2	MNDA	CPVL	CREM	ATP1B3	TGFBI	LY86	DSE	NCF2	CTSS	STX11	PLXDC2
M05 Macrophage-MGP	C1QA	C1QC	SPP1	RNASE1	C1QB	TYROBP	AIF1	TGFBI	FPR3	CYBB	SLCO2B1	IFI30	CSF1R	SIGLEC1	MRC1	CD163	STAB1	GPR34	TREM2	ADAP2	LAPTM5	VSIG4	HLA-DRA	MSR1	CD74	BCAT1	LILRB4	CD14	C3AR1	TFEC	CD68	MS4A6A	HLA-DPA1	HLA-DRB1	MNDA	HAVCR2	IGSF6	SPI1	MPEG1	APOE	LAIR1	FCER1G	HLA-DRB5	CALHM6	ITGB2	FCGR3A	DOCK4	APOC1	CD86
M06 Macrophage-TUBA1B	HLA-DRA	HLA-DPB1	HLA-DPA1	AIF1	HLA-DRB1	HLA-DQA1	TYROBP	C1QB	APOC1	LYZ	C1QA	IGSF6	CD74	HLA-DMA	HLA-DQB1	APOE	TMSB4X	MNDA	LST1	C1orf162	FTL	IFI30	COTL1	CTSS	TMSB10	RGS10	GMFG	VIM	ARPC1B	LAPTM5	LGALS1	LCP1	S100A11	CAPG	TYMP	ARPC3	YWHAH	ATP5F1E	CYBA	S100A4	SH3BGRL3	YBX1
M07 Macrophage-SPP1	SPP1	APOC1	APOE	TYROBP	IFI30	RNASE1	SDS	TREM2	FPR3	AIF1	SIGLEC1	FABP5	CD68	TFEC	C1QC	C1QB	C1QA	OLR1	LAPTM5	FCGR3A	CTSD	HLA-DRA	LYZ	IL4I1	FCER1G	ADAP2	GCHFR	GPNMB	IGSF6	TGFBI	SPI1	CD74	MNDA	GRN	CSF1R	HLA-DPA1	HLA-DRB1	TNFSF13B	ACP5	MPP1	PLEK	GM2A	LY96	FTL	CD84	LGMN	CTSS	LGALS9	CYBB
M08 Macrophage-CCL2	SPP1	TYROBP	APOBEC3A	IFI30	FPR3	RNASE1	APOC1	PLA2G7	CCL8	OLR1	FCGR3A	LYZ	SIGLEC1	SDS	CXCL10	AIF1	TREM2	TFEC	MSR1	IL1RN	IL4I1	MNDA	CCR1	LAPTM5	CD68	RSAD2	LILRB4	APOE	HLA-DRA	CD163	FABP5	SLC8A1	C3AR1	ISG15	FCER1G	CD74	IFIT2	NCF2	RNASE6	TNFSF13B	ADAP2	MARCH1	CCL2	HAVCR2	SPI1	PIK3AP1	CD86	GRN	LAIR1
M09 Macrophage-CX3CR	HLA-DRA	HLA-DPA1	HLA-DRB1	HLA-DPB1	C1QA	C1QB	HLA-DQB1	CD74	C1QC	HLA-DRB5	CCL3	CCL3L1	TYROBP	AIF1	GPR34	IL1B	HLA-DMA	CSF1R	HLA-DMB	HLA-DQA1	CD83	SLCO2B1	TREM2	FCGR2B	MSR1	MS4A6A	HLA-DQA2	CYBB	SGK1	LYZ	CCL4L2	ADAP2	FCGR3A	IGSF6	CX3CR1	CLEC7A	RASSF4	RNASE6	TFEC	OLR1	LY86	CALHM6	FPR3	LAPTM5	PHACTR1	CPVL	MEF2C	SLC8A1	PLEK
M10 Macrophage-IFI27	APOC1	C1QB	C1QC	C1QA	TYROBP	APOE	AIF1	HLA-DRA	SPP1	FTL	IFI30	HLA-DPA1	FCGR3A	HLA-DPB1	FABP5	SPI1	HLA-DRB1	CD74	MNDA	HLA-DMA	TMSB4X	LYZ	CAPG	LGALS1	LAPTM5	S100A11	EPSTI1	VIM	ISG15	CTSD	CTSS	TYMP	YWHAH	IFIT1	LGALS3	GRN	SAT1	S100A4	ATP6V1F	RGS10	GSTO1	MARCKS	CYBA	IFI27	ARPC1B	TMSB10	TUBA1B	MX1	SH3BGRL3
M11 Macrophage-MKI67	SPP1	MKI67	TNFRSF11A	MMP9	TYROBP	C1QC	TGFBI	NCAPG	DLGAP5	CEP55	CSF1R	TOP2A	C1QA	TYMS	CCNA2	AIF1	RNASE1	ASPM	C1QB	LAPTM5	CD163	CYBB	BIRC5	SIGLEC1	TFEC	NUSAP1	HMMR	IFI30	HPGDS	KIF11	MRC1	CLSPN	STAB1	CENPF	TPX2	ADAP2	CDK1	SPI1	BCAT1	S100A4	PCLAF	CENPM	CCDC88A	CENPE	MNDA	CALHM6	FPR3	TK1	LGALS9
M12 Macrophage-SLC40A1	C1QA	C1QB	C1QC	SPP1	RNASE1	APOE	TYROBP	APOC1	SIGLEC1	TREM2	SLCO2B1	MSR1	CD163	IFI30	FPR3	TFEC	AIF1	FCGR3A	ADAP2	HLA-DRA	SDS	VSIG4	CYBB	CD74	LAPTM5	CD68	C3AR1	HAVCR2	CD14	CCR1	CSF1R	GRN	LAIR1	OLR1	HLA-DRB1	HLA-DPA1	TGFBI	MARCH1	STAB1	RNASE6	LGMN	CTSD	GPNMB	LHFPL2	CD84	MNDA	TNFSF13B	LY86	SLC7A7
M13 Monocyte Non-Classical-SMIM25	LYPD2	FCGR3A	LST1	SMIM25	AIF1	LILRA1	CX3CR1	LRRC25	LILRA5	HCK	LILRB2	FCN1	GPBAR1	TYROBP	SCIMP	POU2F2	ADGRE1	FGR	LILRB1	C19orf38	FCER1G	ADGRE2	CYBB	CTSS	CSF1R	CFP	PILRA	COTL1	PRAM1	SPI1	MPEG1	FGL2	IFI30	LYN	P2RY13	RGS18	LILRA2	C5AR1	PIK3AP1	PECAM1	SLC7A7	CD300E	CDA	NCF2	S100A4	SERPINA1	HLA-DRB5	TNFRSF1B	MYO1G
M14 Macrophage-IL1RN	SPP1	RNASE1	C1QA	SIGLEC1	C1QB	C1QC	TYROBP	APOC1	TREM2	SDS	APOE	FPR3	IFI30	MSR1	SLCO2B1	LAPTM5	CD163	LILRB4	ADAP2	TFEC	CCR1	OLR1	TGFBI	FCGR3A	CTSD	LAIR1	CSF1R	VSIG4	CD68	RSAD2	AIF1	LHFPL2	GRN	CYBB	MARCH1	CD74	SLC8A1	CD86	RGS1	C3AR1	STAB1	HAVCR2	PIK3AP1	CCL3	IL4I1	LGMN	RNASE6	ISG15	CD14
M15 pDC-LILRA4	CLEC4C	LILRA4	PTCRA	SCT	GZMB	SPIB	IRF8	TCL1A	LINC00996	IL3RA	PLAC8	JCHAIN	SMPD3	BCL11A	P2RY14	SMIM5	MPEG1	DNASE1L3	CLIC3	IRF4	LAMP5	MZB1	ALOX5AP	RNASE6	CD74	GPR183	ITM2C	HLA-DRA	PTGDS	CCDC50	CYBB	PLEK	TYROBP	IRF7	DERL3	SELL	LILRB4	IGHM	SLC15A4	CIB2	SEL1L3	TCF4	IGKC	FCHSD2	ZFAT	SLAMF7	CYB561A3	CBFA2T3	HLA-DPA1
M16 cDC1-CLEC9A	XCR1	CLEC9A	DNASE1L3	HLA-DRA	CPVL	HLA-DPA1	LGALS2	WDFY4	HLA-DPB1	S100B	HLA-DRB1	C1orf54	LYZ	CLNK	CD74	IRF8	IDO1	HLA-DQA1	RAB7B	HLA-DQB1	BATF3	HLA-DRB5	MPEG1	FGL2	C1orf162	SLAMF7	AIF1	PLEK	HLA-DQA2	HLA-DMA	LCP1	PTPRE	HLA-DMB	LY86	LSP1	SPI1	COTL1	CLEC7A	AC020656.1	SNX3	RAB32	RGCC	MNDA	SAMHD1	CCDC88A	TMSB4X	RGS10	CD83	VIM
M17 Macrophage-IL1B	HLA-DRA	HLA-DPA1	C1QB	HLA-DPB1	HLA-DRB1	C1QA	HLA-DQB1	HLA-DRB5	CD74	IL1B	C1QC	TYROBP	CCL3L1	AIF1	HLA-DQA2	HLA-DMA	TREM2	CD83	FCGR3A	MS4A6A	CCL4L2	CCL3	CX3CR1	IGSF6	HLA-DMB	OLR1	HLA-DQA1	SGK1	CALHM6	CYBB	C5AR1	RGS1	RNASE6	CLEC7A	LY86	CSF1R	SRGN	LYZ	GPR183	C1orf162	IFI30	LAPTM5	PLEK	GRASP	SPI1	LST1	FGL2	MNDA	MEF2C
M18 Macrophage-FOLR2	FOLR2	C1QA	C1QB	IL1B	F13A1	MRC1	RNASE1	C1QC	HLA-DRA	STAB1	CD74	CD83	CCL3	CD163	CCL3L1	HLA-DPA1	C5AR1	SLCO2B1	CSF1R	BCAT1	SELENOP	PHACTR1	HLA-DRB1	AIF1	TYROBP	CYBB	LGMN	MPEG1	CXCL8	HLA-DPB1	CD14	HLA-DRB5	ADAP2	MS4A6A	RASGEF1B	NR4A3	PLEK	DAB2	CXCL2	CD68	SGK1	KCTD12	CPVL	HLA-DQA1	SRGN	TGFBI	HLA-DQB1	CXCL3	GPR183
M19 Macrophage-IGFBP7	HLA-DRA	C1QA	C1QB	SDS	C1QC	TYROBP	FPR3	IFI30	TGFBI	HLA-DPA1	CD74	AIF1	HLA-DRB1	OLR1	CYBB	HLA-DRB5	C5AR1	LAPTM5	ADAP2	CD86	RNASE1	STAB1	HLA-DPB1	CSF1R	CCDC88A	FCGR3A	LYZ	HLA-DMA	MPEG1	IGSF6	HLA-DQB1	APOE	GPR183	SGK1	PSAP	GRN	NR4A3	NCKAP1L	HLA-DQA1	LST1	SPI1	HLA-DMB	CD68	CD83	PLXDC2	CTSZ	CTSD	DSE	LGMN
M20 mDC-LAMP3	CCL19	LAMP3	CCL22	IDO1	HLA-DRA	RASSF4	HLA-DPB1	FSCN1	CCR7	HLA-DPA1	CD83	LGALS2	BCL2A1	HLA-DRB1	CD74	HLA-DQA2	HLA-DQA1	HLA-DQB1	RFTN1	LSP1	DAPP1	BIRC3	LY75	PLEK	MGLL	GPR183	HLA-DRB5	RGS1	RASSF2	CCDC88A	BASP1	LCP1	TYROBP	RAB8B	ALDH2	TBC1D4	ARHGAP10	KIF2A	EPSTI1	IFI30	GSTP1	NUB1	MARCKS	TMSB4X	UVRAG	TNFAIP2	MARCKSL1	CFLAR	TXN
M21 Macrophage-MMP9	C1QA	FTL
M22 cDC2-CD207	HLA-DRA	HLA-DPB1	HLA-DPA1	HLA-DRB1	HLA-DQB1	CD74	TMSB4X	ACTB
Malignant	AZGP1	FXYD3	MAL2	EPCAM	RAB25	ELF3	FOXA1	CDH1	BMPR1B	ANKRD30A	KRT18	CD24	WFDC2	TACSTD2	KRT8	CLDN4	CLDN7	DNAJC12	AGR3	IRX2	SPINT2	KRT19	S100A14	SMIM22	DSP	MUC1	STC2	CA12	SERPINA3	MLPH	CLDN3	AGR2	TFF1	MRPS30-DT	TSPAN13	MYO6	GATA3	TRPS1	XBP1	EFNA1	TPD52	TFF3	ATP1B1	CCND1	AFF3	CFB	TMEM238	PKIB	SLC39A6
N01 NK-CD16	GNLY	FGFBP2	NKG7	GZMB	KLRF1	PRF1	KLRD1	TRDC	CST7	GZMA	CCL4	CTSW	KLRB1	GZMH	CLIC3	CD247	FCGR3A	GZMM	HOPX	PLAC8	CCL5	IL2RB	CD7	TYROBP	HCST	SRGN	SPON2	RUNX3	PTPRC	ARL4C	PLEK	LCP1	SLA	ITGB2	EFHD2	DUSP2	RAC2	IL2RG	TRBC1	CD69	CD53	CREM	ABHD17A	CYBA	METRNL	ALOX5AP	TMSB4X	S100A4	CCND2
N02 NK-CD56	GNLY	TRDC	XCL2	XCL1	NKG7	CTSW	IL2RB	CD7	GZMB	TYROBP	CCL5	KLRB1	GZMA	CD247	HCST	HOPX	TNFRSF18	CST7	APOBEC3G	CCL4	SRGN	PTPRC	CD69	LCP1	CLEC2B	CD52	IL2RG	ALOX5AP	RAC2	GIMAP7	TMSB4X	CORO1A	CD2	SLFN5	CD48	CCND2	GMFG	LSP1	STK17B	HLA-A	CKLF	PSMB9	ID2	ISG15	MSN	ISG20	MYL12A	SH3BGRL3	ARHGDIB
T01 CD4 Tcentralmemory-LMNA	IL7R	CXCR4	SRGN	CD52	CREM	CD3D	CD3E	TRBC2	CD2	RGCC	TNFAIP3	LTB	S100A4	PTPRC	ANXA1	ARL4C	TRAC	VIM	CD48	BTG1	STK17B	HCST	ZFP36L2	LCP1	TMSB4X	TSC22D3	ATP1B3	EMP3	ARHGDIB	FXYD5	FAM107B	YPEL5
T02 CD8 Teffectormemory-GZMK	CCL5	GZMK	GZMA	NKG7	CCL4	CD8A	CST7	CD3D	GZMM	HCST	PTPRC	CD2	CD3G	TRBC2	CD3E	CD52	CXCR4	TRBC1	DUSP2	GIMAP7	CD69	TRAC	TMSB4X	LCP1	CD48	SRGN	CORO1A	BCL11B	RGCC	FYB1	RAC2	STK17B	GMFG	ARL4C	HLA-A	HLA-DPB1	SH3BGRL3	S100A4	BTG1	ARHGDIB	CYBA	HLA-E	PSMB9	EMP3	VIM	CALM1	CD99
T03 Trm-ZNF683	CCL5	CD8A	CXCR4	CD7	CD52	CD3D	PTPRC	SRGN	TRBC2	CD3E	CREM	CD2	HCST	DUSP2	IL7R	RGCC	CD3G	TNFAIP3	LCP1	S100A4	BTG1	ARL4C	STK17B	TMSB4X	TRAC	ZFP36L2	NR4A2	VIM	ANXA1	ARHGDIB	SH3BGRL3	CALM1	HLA-A	B2M	YPEL5	EZR
T04 Tnaive-LEF1	LTB	CD3D	GIMAP7	IL7R	CD3G	CD52	CD48	TRBC2	TRBC1	CD3E	CD2	GIMAP4	BCL11B	PTPRC	GMFG	HIST1H1D	CD7	TRAC	FYB1	CXCR4	HCST	TMSB4X	CD37	LDHB	CORO1A	GYPC	HIST1H4C	STK17B	RAC2	FXYD5	ARL4C	ARHGDIB	GPSM3	BTG1	TNFAIP8	EEF1B2	TOMM7	LCP1	RGS10	TXNIP	LAPTM5	SNHG6	KLF2	SNHG5	FAU	PSIP1	NOP53	HLA-E	TPT1
T05 Tregulatory-FOXP3	IL2RA	TIGIT	TNFRSF4	LTB	CD2	TNFRSF18	CD27	CD3D	TRBC2	TRBC1	S100A4	CD3G	IL2RG	TRAC	SPOCK2	TBC1D4	CARD16	IL32	RGS1	CD52	CD3E	PTPRC	CCND2	CD7	EPSTI1	TNFRSF1B	CLEC2D	HERC5	ISG20	GMFG	SRGN	CORO1A	RAC2	HLA-A	ISG15	CD48	STK17B	HCST	PSMB9	BCL11B	SKAP1	HLA-F	CD37	HLA-DRB1	IL7R	FYB1	ARHGDIB	LCP1	SAMD9
T06 CD4 Tactivated-XIST	IL7R	CD2	LTB	PTPRC	CD52	CD3G	GIMAP7	CD3E	CD3D	BCL11B	TRBC2	FYB1	TRAC	CD48	CCL5	CXCR4	ARL4C	LCP1	STK17B	HCST	GMFG	S100A4	TNFAIP3	EML4	TMSB4X	SRGN	FXYD5	BTG1	SMCHD1	HLA-E	TXNIP	EMP3	ARHGDIB	SYNE2
T07 Tactivated-IFI6	ISG15	CD2	ISG20	GIMAP7	RSAD2	CD69	CD52	CD3D	HERC5	EPSTI1	GIMAP4	IFIT2	LTB	SAMD9	IFIT3	CD3G	MX1	CD48	ALOX5AP	STAT1	TRBC2	PTPRC	CCL5	IL7R	SAMD9L	GBP1	TMSB4X	FYB1	PSMB9	IFIT1	SLFN5	IFI6	IFI44L	RNF213	SP110	HCST	SMCHD1	SP100	TRAC	IFI16	LCP1	HLA-A	SH3BGRL3	S100A4	MYL12A	TNFSF10	EMP3	HLA-E	VIM
T08 MAIT-KLRB1	KLRB1	IL7R	CCL5	NKG7	GZMA	SPOCK2	CD52	S100A4	LTB	CXCR4	CD3D	SRGN	CD2	CD3E	PTPRC	TRBC2	HCST	CD3G	CST7	TNFAIP3	LCP1	RORA	ARL4C	DUSP2	CD48	TRAC	ANXA1	EML4	GMFG	STK17B	TMSB4X	BTG1	VIM	SH3BGRL3	LAPTM5	ARHGDIB	EMP3	HLA-A	ZFP36L2	CALM1	HLA-E	CYBA	MSN	B2M	ID2
T09 CD8 Texhausted-CXCL13	CXCL13	CCL5	TIGIT	NKG7	CCL4	IKZF3	GZMA	CD8A	CD3D	TRBC2	CD2	CLEC2D	CD3G	APOBEC3G	ISG15	PTPRC	CD52	GIMAP7	LCP1	TRAC	ITM2A	HCST	ISG20	CD3E	FYB1	PSMB9	CORO1A	EPSTI1	CCND2	RAC2	TMSB4X	HLA-DRB1	HLA-DPA1	MX1	COTL1	HLA-DPB1	CD48	GMFG	CD74	SAMD9	SRGN	IFI16	CLEC2B	STAT1	STK17B	LSP1	HLA-A	SH3BGRL3	RNF213
T10 CD8 Teffector-GNLY	NKG7	GZMH	CCL5	GZMA	GNLY	GZMB	CST7	PRF1	CCL4	CD52	GZMM	HCST	CD3D	PTPRC	CD3G	CD3E	LCP1	S100A4	TRBC2	PLEK	CD48	CD2	GIMAP7	TRBC1	GIMAP4	TMSB4X	SRGN	CORO1A	ARL4C	IL2RG	CXCR4	EMP3	BCL11B	RAC2	SH3BGRL3	TRAC	GMFG	HLA-F	EFHD2	CYBA	CD37	HLA-A	ARHGDIB	MSN	PSMB9	KLF2	MYL12A	HLA-DPB1	LAPTM5
T11 Th1-Tfh-like-CXCL13	CXCL13	CD2	TIGIT	TRBC2	CD3D	TRBC1	CD3G	TRAC	ITM2A	FKBP5	PTPRC	CLEC2D	RGS1	SRGN	FYB1	NR3C1	GIMAP4	CD52	GIMAP7	RAC2	IL2RG	TMSB4X	CD3E	COTL1	GMFG	EPSTI1	LCP1	PSMB9	SLFN5	TNFAIP8	ISG20	LTB	SMAP2	RBPJ	CD48	STK17B	LIMS1	CD37	IFI16	SH3BGRL3	LAPTM5	HLA-A	ARHGDIB	ARPC1B	PFN1
T12 Tproliferating-MKI67	TYMS	GZMA	STMN1	HMGB2	PSMB9	TUBA1B	HMGB1	PFN1
[truncated: 562 more columns]

## Sheet: Fig2.1
*Cnv Score Distribution for each malign cell in the dataset
CNV Score	Disease
0.00920622	Primary
0.00920622	Primary
0.00920622	Primary
0.00920622	Primary
0.00920622	Primary
0.00773273	Primary
0.00920622	Primary
0.00920622	Primary
0.00403842	Primary
0.00246877	Primary
0.00920622	Primary
0.00920622	Primary
0.00403842	Primary
0.00920622	Primary
0.00920622	Primary
0.00853345	Primary
0.00853345	Primary
0.00403842	Primary
0.00920622	Primary
0.00403842	Primary
0.00920622	Primary
0.00853345	Primary
0.00853345	Primary
0.00920622	Primary
0.00853345	Primary
0.00920622	Primary
0.00920622	Primary
0.00920622	Primary
0.00920622	Primary
0.00920622	Primary
0.00920622	Primary
0.00853345	Primary
0.00920622	Primary
0.00181787	Primary
0.00403842	Primary
0.00920622	Primary
0.00920622	Primary
0.00853345	Primary
0.00920622	Primary
0.00403842	Primary
0.00920622	Primary
0.00920622	Primary
0.00773273	Primary
0.00920622	Primary
0.00403842	Primary
0.00920622	Primary
0.00920622	Primary
0.00853345	Primary
0.00246877	Primary
0.00403842	Primary
0.00403842	Primary
0.00403842	Primary
0.00920622	Primary
0.00403842	Primary
0.00403842	Primary
0.00920622	Primary
0.00853345	Primary
0.00920622	Primary
0.00853345	Primary
0.00920622	Primary
0.00920622	Primary
0.00853345	Primary
0.00853345	Primary
0.00920622	Primary
0.00403842	Primary
0.00920622	Primary
0.00403842	Primary
0.00302286	Primary
0.00920622	Primary
0.00403842	Primary
0.00853345	Primary
0.00403842	Primary
0.00403842	Primary
0.00853345	Primary
0.00920622	Primary
0.00853345	Primary
0.00920622	Primary
0.00920622	Primary
0.00920622	Primary
0.00920622	Primary
0.00853345	Primary
0.00920622	Primary
0.00403842	Primary
0.00920622	Primary
0.00853345	Primary
0.00920622	Primary
0.00853345	Primary
0.00920622	Primary
0.00853345	Primary
0.00853345	Primary
0.00853345	Primary
0.00920622	Primary
0.00853345	Primary
0.00920622	Primary
0.00920622	Primary
0.00853345	Primary
0.00920622	Primary
0.00920622	Primary
0.00853345	Primary
9.61273e-08	Primary
0.00853345	Primary
0.00920622	Primary
0.00853345	Primary
0.00920622	Primary
0.00403842	Primary
0.00853345	Primary
0.00920622	Primary
0.00246877	Primary
0.00920622	Primary
0.00920622	Primary
0.00920622	Primary
0.00920622	Primary
0.00920622	Primary
0.00920622	Primary
0.00920622	Primary
0.00853345	Primary
0.00920622	Primary
0.00853345	Primary
0.00403842	Primary
0.00920622	Primary
0.00853345	Primary
0.00853345	Primary
0.00657156	Primary
0.00853345	Primary
0.00920622	Primary
0.00403842	Primary
0.00853345	Primary
0.00920622	Primary
0.00920622	Primary
0.00853345	Primary
0.00403842	Primary
0.00920622	Primary
0.00403842	Primary
0.00853345	Primary
0.00403842	Primary
9.61273e-08	Primary
0.00920622	Primary
0.00853345	Primary
0.00403842	Primary
0.00920622	Primary
0.00920622	Primary
0.00920622	Primary
0.00920622	Primary
0.00403842	Primary
0.00920622	Primary
0.00403842	Primary
0.0144251	Primary
0.00403842	Primary
0.00920622	Primary
0.00853345	Primary
0.00920622	Primary
0.00920622	Primary
0.00920622	Primary
0.00853345	Primary
0.00853345	Primary
0.00920622	Primary
0.00920622	Primary
0.00853345	Primary
0.00920622	Primary
0.00853345	Primary
0.00853345	Primary
0.00920622	Primary
0.00853345	Primary
0.00403842	Primary
0.00657156	Primary
0.00853345	Primary
0.00920622	Primary
0.00853345	Primary
0.00920622	Primary
0.00853345	Primary
0.00920622	Primary
0.00853345	Primary
0.00920622	Primary
0.00920622	Primary
0.00920622	Primary
0.00853345	Primary
0.00920622	Primary
0.00920622	Primary
0.00920622	Primary
0.00853345	Primary
0.00920622	Primary
0.00920622	Primary
0.00853345	Primary
0.00403842	Primary
0.00920622	Primary
0.00712912	Primary
0.00920622	Primary
0.00403842	Primary
0.00920622	Primary
0.00403842	Primary
0.0090141	Primary
0.00920622	Primary
0.00853345	Primary
0.00403842	Primary
0.00920622	Primary
0.00403842	Primary
0.00403842	Primary
0.00853345	Primary
0.00243486	Primary
0.00246877	Primary
0.00403842	Primary
0.00853345	Primary
0.00853345	Primary
0.00403842	Primary
0.00853345	Primary
0.00920622	Primary
0.00403842	Primary
0.00920622	Primary
0.00920622	Primary
0.00920622	Primary
0.00920622	Primary
0.00920622	Primary
0.00403842	Primary
0.00920622	Primary
0.00920622	Primary
0.00920622	Primary
0.00920622	Primary
0.00853345	Primary
0.00853345	Primary
0.00246877	Primary
0.00185033	Primary
0.00403842	Primary
0.00920622	Primary
0.00920622	Primary
0.00853345	Primary
0.00853345	Primary
0.00853345	Primary
0.00920622	Primary
0.00853345	Primary
0.00116512	Primary
0.00920622	Primary
0.00403842	Primary
0.00153675	Primary
0.00920622	Primary
0.00853345	Primary
0.00920622	Primary
0.00920622	Primary
0.00853345	Primary
0.00920622	Primary
0.00853345	Primary
0.00853345	Primary
0.00204353	Primary
0.00920622	Primary
0.00853345	Primary
0.00853345	Primary
0.00920622	Primary
0.00403842	Primary
0.00920622	Primary
0.00920622	Primary
0.00920622	Primary
0.00222981	Primary
0.00853345	Primary
0.00403842	Primary
0.00403842	Primary
0.00920622	Primary
0.00920622	Primary
0.00853345	Primary
0.00920622	Primary
0.00920622	Primary
0.00853345	Primary
0.00853345	Primary
0.00920622	Primary
0.00920622	Primary
0.00920622	Primary
0.00853345	Primary
0.00853345	Primary
0.00403842	Primary
0.00204353	Primary
0.00246877	Primary
0.00204353	Primary
0.00403842	Primary
0.00920622	Primary
0.00920622	Primary
0.00920622	Primary
0.00853345	Primary
0.00853345	Primary
0.00853345	Primary
0.00920622	Primary
0.00920622	Primary
0.00403842	Primary
0.00661002	Primary
0.00853345	Primary
0.00920622	Primary
0.00920622	Primary
0.00403842	Primary
0.00403842	Primary
0.00920622	Primary
0.00853345	Primary
0.00853345	Primary
0.00920622	Primary
0.00403842	Primary
0.00403842	Primary
0.00403842	Primary
0.00153675	Primary
0.00853345	Primary
0.00920622	Primary
0.00403842	Primary
0.00920622	Primary
0.00403842	Primary
0.0090141	Primary
0.00920622	Primary
0.00920622	Primary
0.00920622	Primary
0.00920622	Primary
0.0055191	Primary
0.00403842	Primary
0.00853345	Primary
0.00853345	Primary
0.00920622	Primary
0.00403842	Primary
0.00920622	Primary
0.00853345	Primary
0.00712912	Primary
0.00920622	Primary
0.00920622	Primary
0.00920622	Primary
0.00920622	Primary
0.00403842	Primary
0.00853345	Primary
0.00920622	Primary
0.00920622	Primary
0.00920622	Primary
0.00403842	Primary
0.00920622	Primary
0.00920622	Primary
0.00920622	Primary
0.00920622	Primary
0.00403842	Primary
0.00920622	Primary
0.00403842	Primary
0.00853345	Primary
0.00920622	Primary
0.00116512	Primary
0.00853345	Primary
0.00853345	Primary
0.00403842	Primary
0.00920622	Primary
0.00920622	Primary
0.00853345	Primary
0.00920622	Primary
0.00920622	Primary
0.00920622	Primary
0.00853345	Primary
0.00403842	Primary
0.00403842	Primary
0.00920622	Primary
0.00853345	Primary
0.00920622	Primary
0.00403842	Primary
0.00920622	Primary
0.00920622	Primary
0.00853345	Primary
0.00403842	Primary
0.00403842	Primary
0.00403842	Primary
0.00920622	Primary
0.00920622	Primary
0.00853345	Primary
0.00853345	Primary
0.00853345	Primary
0.00920622	Primary
0.00920622	Primary
0.00853345	Primary
0.00853345	Primary
0.00853345	Primary
0.00403842	Primary
0.00920622	Primary
0.00920622	Primary
0.00920622	Primary
0.00657156	Primary
0.00920622	Primary
0.00920622	Primary
0.00649774	Primary
0.00920622	Primary
0.00178145	Primary
0.00920622	Primary
0.00116512	Primary
0.00920622	Primary
0.00181787	Primary
0.00920622	Primary
0.00920622	Primary
0.00920622	Primary
0.00853345	Primary
0.00853345	Primary
0.00920622	Primary
0.00712912	Primary
0.00853345	Primary
0.00853345	Primary
0.00853345	Primary
0.00403842	Primary
0.0055191	Primary
0.00920622	Primary
0.00853345	Primary
0.00920622	Primary
0.00243486	Primary
0.00853345	Primary
0.00920622	Primary
0.00853345	Primary
0.00920622	Primary
0.00403842	Primary
0.00403842	Primary
0.00920622	Primary
0.00920622	Primary
0.00853345	Primary
0.00853345	Primary
0.00246877	Primary
0.00920622	Primary
0.00853345	Primary
0.00403842	Primary
0.00920622	Primary
0.00181787	Primary
0.00853345	Primary
0.00920622	Primary
0.00657156	Primary
0.00920622	Primary
0.00178145	Primary
0.00920622	Primary
0.00403842	Primary
0.00403842	Primary
0.00853345	Primary
0.00920622	Primary
0.00920622	Primary
0.00853345	Primary
0.00920622	Primary
0.00853345	Primary
0.00920622	Primary
0.00246877	Primary
0.00920622	Primary
0.00403842	Primary
0.0144251	Primary
0.0144251	Primary
0.0144251	Primary
0.0144251	Primary
0.0144251	Primary
0.0144251	Primary
0.00243486	Primary
0.0144251	Primary
0.0144251	Primary
0.00773273	Primary
0.0144251	Primary
0.0144251	Primary
0.0144251	Primary
0.0144251	Primary
0.0144251	Primary
0.0120431	Primary
0.0144251	Primary
0.00403842	Primary
0.0144251	Primary
0.0144251	Primary
0.0144251	Primary
0.00657156	Primary
0.0144251	Primary
0.0144251	Primary
0.00403842	Primary
0.0144251	Primary
0.0144251	Primary
0.0144251	Primary
0.0144251	Primary
0.0120431	Primary
0.0144251	Primary
0.00571342	Primary
0.0144251	Primary
0.0144251	Primary
0.00661002	Primary
0.0144251	Primary
0.0144251	Primary
0.00403842	Primary
0.0144251	Primary
0.00657156	Primary
0.00403842	Primary
0.0144251	Primary
0.0144251	Primary
0.0144251	Primary
0.0144251	Primary
0.0144251	Primary
0.0144251	Primary
0.0144251	Primary
0.0144251	Primary
0.0144251	Primary
0.0144251	Primary
0.0144251	Primary
0.00403842	Primary
0.0144251	Primary
0.00116512	Primary
0.0144251	Primary
0.0120431	Primary
0.00661002	Primary
0.00773273	Primary
0.0144251	Primary
0.0144251	Primary
0.0120431	Primary
0.00403842	Primary
0.0144251	Primary
0.00116512	Primary
0.00712912	Primary
0.00403842	Primary
0.0144251	Primary
0.0144251	Primary
0.0144251	Primary
0.0144251	Primary
0.00403842	Primary
0.0144251	Primary
0.00661002	Primary
0.0144251	Primary
0.0144251	Primary
0.0144251	Primary
0.0144251	Primary
0.0144251	Primary
0.0144251	Primary
0.0144251	Primary
0.0120431	Primary
0.00243486	Primary
0.00403842	Primary
0.00773273	Primary
0.0144251	Primary
0.0144251	Primary
0.00370523	Primary
0.0144251	Primary
0.00403842	Primary
0.0144251	Primary
0.00649774	Primary
0.0144251	Primary
0.00403842	Primary
0.0144251	Primary
0.0144251	Primary
0.0144251	Primary
0.0144251	Primary
0.00116512	Primary
0.0144251	Primary
0.0144251	Primary
0.0144251	Primary
0.0144251	Primary
0.0144251	Primary
0.0144251	Primary
0.00853345	Primary
0.0144251	Primary
0.0144251	Primary
0.0144251	Primary
0.0144251	Primary
0.00773273	Primary
0.0144251	Primary
0.00179806	Primary
0.0144251	Primary
0.0144251	Primary
0.00153675	Primary
0.0144251	Primary
0.0144251	Primary
0.00243486	Primary
0.00403842	Primary
0.00116512	Primary
0.00403842	Primary
0.0144251	Primary
0.0120431	Primary
0.0144251	Primary
0.0144251	Primary
0.0144251	Primary
0.00403842	Primary
0.0144251	Primary
0.00243486	Primary
0.0144251	Primary
0.0144251	Primary
0.00403842	Primary
0.00116512	Primary
0.0144251	Primary
0.0144251	Primary
0.00773273	Primary
0.0144251	Primary
0.0144251	Primary
0.0144251	Primary
0.00403842	Primary
0.0144251	Primary
0.0144251	Primary
0.00403842	Primary
0.0144251	Primary
0.00853345	Primary
0.0144251	Primary
0.0144251	Primary
0.0119133	Primary
0.00237871	Primary
0.00204353	Primary
0.00026488	Primary
0.0144251	Primary
0.00243486	Primary
0.0144251	Primary
0.00773273	Primary
0.00243486	Primary
0.00204353	Primary
0.00403842	Primary
0.0144251	Primary
0.0144251	Primary
0.00204353	Primary
0.0144251	Primary
0.00403842	Primary
0.0025854	Primary
0.00403842	Primary
0.0144251	Primary
0.00657156	Primary
0.0144251	Primary
0.0144251	Primary
0.0144251	Primary
0.0120431	Primary
0.0120431	Primary
0.00657156	Primary
0.0144251	Primary
0.0055191	Primary
0.00649774	Primary
0.00649774	Primary
0.00173152	Primary
0.00649774	Primary
0.00649774	Primary
0.00649774	Primary
0.00649774	Primary
0.0055191	Primary
0.00649774	Primary
0.0055191	Primary
0.00649774	Primary
0.00649774	Primary
0.0055191	Primary
0.00649774	Primary
0.00649774	Primary
0.00214962	Primary
0.00649774	Primary
0.0055191	Primary
0.0055191	Primary
0.0055191	Primary
0.0055191	Primary
0.00649774	Primary
0.00157959	Primary
0.00649774	Primary
0.0055191	Primary
0.00649774	Primary
0.00649774	Primary
0.0055191	Primary
0.00649774	Primary
0.0025854	Primary
0.0055191	Primary
0.0055191	Primary
0.0055191	Primary
0.0055191	Primary
0.00712912	Primary
0.0055191	Primary
0.00179806	Primary
0.00649774	Primary
0.00203908	Primary
0.00173152	Primary
0.0055191	Primary
0.0055191	Primary
0.00649774	Primary
0.0055191	Primary
0.0055191	Primary
0.0055191	Primary
0.00649774	Primary
0.00649774	Primary
0.00649774	Primary
0.00649774	Primary
0.00222981	Primary
0.0055191	Primary
0.0055191	Primary
0.00302286	Primary
0.0055191	Primary
0.0055191	Primary
0.0055191	Primary
0.0055191	Primary
0.0055191	Primary
0.0055191	Primary
0.00649774	Primary
0.00649774	Primary
0.00649774	Primary
0.00649774	Primary
0.0055191	Primary
0.00649774	Primary
0.00302286	Primary
0.00649774	Primary
0.0055191	Primary
0.00649774	Primary
0.00649774	Primary
0.0055191	Primary
0.0055191	Primary
0.00649774	Primary
0.00649774	Primary
0.00649774	Primary
0.0055191	Primary
0.0055191	Primary
0.0055191	Primary
0.0055191	Primary
0.00649774	Primary
0.0055191	Primary
0.00185033	Primary
0.0055191	Primary
0.0055191	Primary
0.00649774	Primary
0.00649774	Primary
0.0055191	Primary
0.0055191	Primary
0.00661002	Primary
0.00237871	Primary
0.00649774	Primary
0.00649774	Primary
0.00243486	Primary
0.0055191	Primary
0.0055191	Primary
0.0055191	Primary
0.0055191	Primary
0.0055191	Primary
0.0055191	Primary
0.00237871	Primary
0.0055191	Primary
0.00649774	Primary
0.0055191	Primary
0.00243486	Primary
0.00157959	Primary
0.00657156	Primary
0.0055191	Primary
0.0055191	Primary
0.0055191	Primary
0.0055191	Primary
0.00649774	Primary
0.00222981	Primary
0.0055191	Primary
0.0055191	Primary
0.00712912	Primary
0.0055191	Primary
0.0055191	Primary
0.0055191	Primary
0.00649774	Primary
0.0055191	Primary
0.0055191	Primary
0.00649774	Primary
0.0055191	Primary
0.0055191	Primary
0.0055191	Primary
0.00649774	Primary
0.0055191	Primary
0.00649774	Primary
0.00649774	Primary
0.00649774	Primary
0.0055191	Primary
0.00649774	Primary
0.0055191	Primary
0.0055191	Primary
0.00649774	Primary
0.0055191	Primary
0.0055191	Primary
0.0055191	Primary
0.0055191	Primary
0.0055191	Primary
0.00649774	Primary
0.0055191	Primary
0.0055191	Primary
0.00649774	Primary
0.0055191	Primary
0.00649774	Primary
0.0055191	Primary
0.0055191	Primary
0.0055191	Primary
0.0055191	Primary
0.0055191	Primary
0.0055191	Primary
0.0055191	Primary
0.00243486	Primary
0.0055191	Primary
0.0055191	Primary
0.00712912	Primary
0.00649774	Primary
0.00237871	Primary
0.0055191	Primary
0.00649774	Primary
0.0055191	Primary
0.00203908	Primary
0.00649774	Primary
0.0055191	Primary
0.00649774	Primary
0.00649774	Primary
0.0055191	Primary
0.0055191	Primary
0.0055191	Primary
0.0055191	Primary
0.00243486	Primary
0.00649774	Primary
0.0055191	Primary
0.0055191	Primary
0.0055191	Primary
0.0055191	Primary
0.00649774	Primary
0.00403842	Primary
0.0055191	Primary
0.00649774	Primary
0.0055191	Primary
0.0055191	Primary
0.00649774	Primary
0.0055191	Primary
0.00649774	Primary
0.00649774	Primary
0.00222981	Primary
0.0055191	Primary
0.0055191	Primary
0.00649774	Primary
0.0055191	Primary
0.0055191	Primary
0.0055191	Primary
0.00403842	Primary
0.0055191	Primary
0.00243486	Primary
0.0055191	Primary
0.00657156	Primary
0.00649774	Primary
0.00649774	Primary
0.00173152	Primary
0.00649774	Primary
0.0025854	Primary
0.0055191	Primary
0.0055191	Primary
0.0055191	Primary
0.00649774	Primary
0.0055191	Primary
0.0055191	Primary
0.00649774	Primary
0.0055191	Primary
0.0055191	Primary
0.00649774	Primary
0.00649774	Primary
0.0055191	Primary
0.0055191	Primary
0.00649774	Primary
0.00649774	Primary
0.0055191	Primary
0.0055191	Primary
0.0055191	Primary
0.00649774	Primary
0.0055191	Primary
0.00649774	Primary
0.0055191	Primary
0.00116512	Primary
0.0055191	Primary
0.00649774	Primary
0.0055191	Primary
0.00649774	Primary
0.00649774	Primary
0.0055191	Primary
0.0055191	Primary
0.0055191	Primary
0.0055191	Primary
0.0055191	Primary
0.00649774	Primary
0.0055191	Primary
0.0055191	Primary
0.0055191	Primary
0.00649774	Primary
0.0055191	Primary
0.00649774	Primary
0.0055191	Primary
0.00649774	Primary
0.00649774	Primary
0.0055191	Primary
0.00214962	Primary
0.0055191	Primary
0.0055191	Primary
0.0055191	Primary
0.0055191	Primary
0.00649774	Primary
0.0055191	Primary
0.00649774	Primary
0.00222981	Primary
0.00657156	Primary
0.00649774	Primary
0.0055191	Primary
0.00657156	Primary
0.0055191	Primary
0.00649774	Primary
0.0055191	Primary
0.00649774	Primary
0.00712912	Primary
0.0055191	Primary
0.0055191	Primary
0.0055191	Primary
0.0055191	Primary
0.0055191	Primary
0.0055191	Primary
0.00649774	Primary
0.00661002	Primary
0.0055191	Primary
0.0055191	Primary
0.0055191	Primary
0.0055191	Primary
0.0055191	Primary
0.0055191	Primary
0.00649774	Primary
0.00649774	Primary
0.0055191	Primary
0.0055191	Primary
0.0055191	Primary
0.0055191	Primary
0.0055191	Primary
0.00246877	Primary
0.00649774	Primary
0.0055191	Primary
0.0055191	Primary
0.0055191	Primary
0.0055191	Primary
0.0055191	Primary
0.0055191	Primary
0.0055191	Primary
0.00649774	Primary
0.0055191	Primary
0.0055191	Primary
0.00649774	Primary
0.00649774	Primary
0.0055191	Primary
0.0055191	Primary
0.0055191	Primary
0.00729084	Primary
0.0055191	Primary
0.0055191	Primary
0.0055191	Primary
0.00712912	Primary
0.00649774	Primary
0.0055191	Primary
0.0055191	Primary
0.00649774	Primary
0.0055191	Primary
0.00649774	Primary
0.0055191	Primary
0.00246877	Primary
0.00157959	Primary
0.00649774	Primary
0.0055191	Primary
0.0055191	Primary
0.0055191	Primary
0.00649774	Primary
0.00649774	Primary
0.0055191	Primary
0.00649774	Primary
0.00203908	Primary
0.0055191	Primary
0.00657156	Primary
0.0055191	Primary
0.0055191	Primary
0.0055191	Primary
0.00657156	Primary
0.00370523	Primary
0.0055191	Primary
0.00237871	Primary
0.0055191	Primary
0.00649774	Primary
0.00712912	Primary
0.00649774	Primary
0.0055191	Primary
0.00649774	Primary
0.00649774	Primary
0.00649774	Primary
0.00657156	Primary
0.0055191	Primary
0.00649774	Primary
0.0055191	Primary
0.0055191	Primary
0.00649774	Primary
0.0055191	Primary
0.00649774	Primary
0.00649774	Primary
0.0055191	Primary
0.0055191	Primary
0.00712669	Primary
0.0055191	Primary
0.0055191	Primary
0.0055191	Primary
0.0055191	Primary
0.00649774	Primary
0.0055191	Primary
0.0055191	Primary
0.00649774	Primary
0.0055191	Primary
0.0055191	Primary
0.0055191	Primary
0.00657156	Primary
0.0055191	Primary
0.00649774	Primary
0.0055191	Primary
0.00181787	Primary
0.0055191	Primary
0.0055191	Primary
0.00178145	Primary
0.0055191	Primary
0.0055191	Primary
0.0055191	Primary
0.0055191	Primary
0.00649774	Primary
0.0055191	Primary
0.0055191	Primary
0.00173152	Primary
0.0055191	Primary
0.0055191	Primary
0.00649774	Primary
0.00649774	Primary
0.0055191	Primary
0.00649774	Primary
0.0055191	Primary
0.0055191	Primary
0.0055191	Primary
0.00649774	Primary
0.00649774	Primary
0.0055191	Primary
0.00649774	Primary
0.0055191	Primary
0.0055191	Primary
0.00026488	Primary
0.00649774	Primary
0.0055191	Primary
0.0055191	Primary
0.0055191	Primary
0.0055191	Primary
0.0055191	Primary
0.00185033	Primary
0.0055191	Primary
0.00649774	Primary
0.0055191	Primary
0.0055191	Primary
0.00649774	Primary
0.00649774	Primary
0.00649774	Primary
0.00222981	Primary
0.00657156	Primary
0.00649774	Primary
0.00649774	Primary
0.00222981	Primary
0.00649774	Primary
0.00649774	Primary
0.00661002	Primary
0.00649774	Primary
0.0055191	Primary
0.00661002	Primary
0.00649774	Primary
0.00649774	Primary
0.0055191	Primary
0.00649774	Primary
0.0055191	Primary
0.0055191	Primary
0.0055191	Primary
0.0055191	Primary
0.0055191	Primary
0.00712912	Primary
0.0055191	Primary
0.0055191	Primary
0.0055191	Primary
0.00649774	Primary
0.0055191	Primary
0.0055191	Primary
0.00649774	Primary
0.0055191	Primary
0.00649774	Primary
0.00649774	Primary
0.0055191	Primary
0.00649774	Primary
0.0025854	Primary
0.00729084	Primary
0.0055191	Primary
0.00649774	Primary
0.00657156	Primary
0.00649774	Primary
0.0055191	Primary
0.00649774	Primary
0.00649774	Primary
0.00649774	Primary
0.0055191	Primary
0.0055191	Primary
0.00243486	Primary
0.00649774	Primary
0.00649774	Primary
0.0055191	Primary
0.0055191	Primary
0.0055191	Primary
0.00649774	Primary
0.00649774	Primary
0.0055191	Primary
0.0055191	Primary
0.00649774	Primary
0.00222981	Primary
0.00649774	Primary
0.00649774	Primary
0.0055191	Primary
0.0055191	Primary
0.0055191	Primary
0.00649774	Primary
0.00649774	Primary
0.0055191	Primary
0.0055191	Primary
0.00243486	Primary
0.0055191	Primary
0.00649774	Primary
0.00649774	Primary
0.0055191	Primary
0.00649774	Primary
0.0055191	Primary
0.0055191	Primary
0.0025854	Primary
0.00649774	Primary
0.0055191	Primary
0.0055191	Primary
0.00649774	Primary
0.0055191	Primary
0.00649774	Primary
0.00173152	Primary
0.0055191	Primary
0.0055191	Primary
0.00403842	Primary
0.00649774	Primary
0.0055191	Primary
0.0055191	Primary
0.00649774	Primary
0.00657156	Primary
0.0055191	Primary
0.0055191	Primary
0.0055191	Primary
0.0055191	Primary
0.00649774	Primary
0.0055191	Primary
0.00649774	Primary
0.00237871	Primary
0.0055191	Primary
0.00649774	Primary
0.0055191	Primary
0.0055191	Primary
0.0055191	Primary
0.0055191	Primary
0.00649774	Primary
0.0055191	Primary
0.00649774	Primary
0.00649774	Primary
0.00649774	Primary
0.0055191	Primary
0.0055191	Primary
0.0055191	Primary
0.0055191	Primary
0.00657156	Primary
0.00173152	Primary
0.0055191	Primary
0.0055191	Primary
0.00649774	Primary
0.00649774	Primary
0.00649774	Primary
0.00649774	Primary
0.0055191	Primary
0.00649774	Primary
0.0055191	Primary
0.00649774	Primary
0.0055191	Primary
0.00246877	Primary
0.0055191	Primary
0.00649774	Primary
0.00243486	Primary
0.0055191	Primary
0.0055191	Primary
0.00649774	Primary
0.0055191	Primary
0.00649774	Primary
0.00649774	Primary
0.0055191	Primary
0.00649774	Primary
0.0055191	Primary
0.00649774	Primary
0.0055191	Primary
0.0055191	Primary
0.00649774	Primary
0.0055191	Primary
0.00649774	Primary
0.0055191	Primary
0.0055191	Primary
0.0055191	Primary
0.0055191	Primary
0.00181787	Primary
0.00649774	Primary
0.0055191	Primary
0.00661002	Primary
0.00222981	Primary
0.00649774	Primary
0.00649774	Primary
0.0055191	Primary
0.00649774	Primary
0.0055191	Primary
0.0025854	Primary
0.00649774	Primary
0.0055191	Primary
0.00173152	Primary
0.00203908	Primary
0.0055191	Primary
0.00649774	Primary
0.00649774	Primary
0.00649774	Primary
0.00222981	Primary
0.00649774	Primary
0.00649774	Primary
0.0055191	Primary
0.00649774	Primary
0.00649774	Primary
0.00649774	Primary
0.00649774	Primary
0.0055191	Primary
0.0055191	Primary
0.0055191	Primary
0.00203908	Primary
0.00649774	Primary
0.0055191	Primary
0.00649774	Primary
0.00173152	Primary
0.0055191	Primary
0.00649774	Primary
0.0055191	Primary
0.0055191	Primary
0.00649774	Primary
0.0055191	Primary
0.00649774	Primary
0.0055191	Primary
0.0055191	Primary
0.00649774	Primary
0.00649774	Primary
0.0055191	Primary
0.00157959	Primary
0.00649774	Primary
0.0055191	Primary
0.0055191	Primary
0.0055191	Primary
0.0055191	Primary
0.0055191	Primary
0.0055191	Primary
0.0055191	Primary
0.0055191	Primary
0.0055191	Primary
0.00649774	Primary
0.0055191	Primary
0.00649774	Primary
0.00649774	Primary
0.00712912	Primary
0.0055191	Primary
0.00649774	Primary
0.0055191	Primary
0.0055191	Primary
0.0055191	Primary
0.0055191	Primary
0.0055191	Primary
0.00237871	Primary
0.0055191	Primary
0.0055191	Primary
0.0055191	Primary
0.00657156	Primary
0.00649774	Primary
0.00649774	Primary
0.00649774	Primary
0.0055191	Primary
0.00657156	Primary
0.00649774	Primary
0.00649774	Primary
0.0055191	Primary
0.0055191	Primary
0.0055191	Primary
0.00712912	Primary
0.0055191	Primary
0.0055191	Primary
0.00649774	Primary
0.00302286	Primary
0.00649774	Primary
0.00649774	Primary
0.00649774	Primary
0.0055191	Primary
0.0055191	Primary
0.00649774	Primary
0.0055191	Primary
0.0055191	Primary
0.00649774	Primary
0.00649774	Primary
0.0055191	Primary
0.00649774	Primary
0.0055191	Primary
0.00649774	Primary
0.00403842	Primary
0.0055191	Primary
0.0055191	Primary
0.00246877	Primary
0.0055191	Primary
0.0055191	Primary
0.0055191	Primary
0.0055191	Primary
0.0055191	Primary
0.0055191	Primary
0.0055191	Primary
0.00649774	Primary
0.0055191	Primary
0.00302286	Primary
0.0055191	Primary
0.0055191	Primary
0.00649774	Primary
0.00657156	Primary
0.00661002	Primary
0.0055191	Primary
0.0055191	Primary
0.00649774	Primary
0.0055191	Primary
0.0025854	Primary
0.00649774	Primary
0.00649774	Primary
0.00649774	Primary
0.0055191	Primary
0.0055191	Primary
0.00649774	Primary
0.0055191	Primary
0.00649774	Primary
0.0055191	Primary
0.0055191	Primary
0.0055191	Primary
0.00185033	Primary
0.0055191	Primary
0.0055191	Primary
0.00246877	Primary
0.00649774	Primary
0.0055191	Primary
0.00649774	Primary
0.0055191	Primary
0.0055191	Primary
0.00649774	Primary
0.0055191	Primary
0.0055191	Primary
0.00649774	Primary
0.00237871	Primary
0.00649774	Primary
0.00649774	Primary
0.0055191	Primary
0.00649774	Primary
0.0055191	Primary
0.00661002	Primary
0.00649774	Primary
0.0055191	Primary
0.0055191	Primary
0.0055191	Primary
0.00649774	Primary
0.0055191	Primary
0.0055191	Primary
0.00649774	Primary
0.0055191	Primary
0.0055191	Primary
0.00649774	Primary
0.0055191	Primary
0.0055191	Primary
0.00649774	Primary
0.00649774	Primary
0.00649774	Primary
0.0055191	Primary
0.0055191	Primary
0.0055191	Primary
0.00649774	Primary
0.0055191	Primary
0.0055191	Primary
0.00649774	Primary
0.0055191	Primary
0.00649774	Primary
0.00649774	Primary
0.00649774	Primary
0.00243486	Primary
0.00649774	Primary
0.00403842	Primary
0.0055191	Primary
0.0055191	Primary
0.00649774	Primary
0.0055191	Primary
0.00237871	Primary
0.00214962	Primary
0.0055191	Primary
0.0055191	Primary
0.0055191	Primary
0.0055191	Primary
0.0055191	Primary
0.00657156	Primary
0.00649774	Primary
0.0055191	Primary
0.0055191	Primary
0.00649774	Primary
0.0055191	Primary
0.0055191	Primary
0.0055191	Primary
0.0055191	Primary
0.0055191	Primary
0.0055191	Primary
0.0055191	Primary
0.0055191	Primary
0.00649774	Primary
0.0055191	Primary
0.0055191	Primary
0.0055191	Primary
0.00403842	Primary
0.0055191	Primary
0.00214962	Primary
0.00649774	Primary
0.0025854	Primary
0.0055191	Primary
0.00649774	Primary
0.0055191	Primary
0.0055191	Primary
0.00649774	Primary
0.0055191	Primary
0.00649774	Primary
0.0055191	Primary
0.0055191	Primary
0.0055191	Primary
0.0145748	Primary
0.0055191	Primary
0.00657156	Primary
0.00649774	Primary
0.0055191	Primary
0.0055191	Primary
0.0055191	Primary
0.0055191	Primary
0.0055191	Primary
0.0055191	Primary
0.0055191	Primary
0.0055191	Primary
0.00712669	Primary
0.0055191	Primary
0.00649774	Primary
0.00243486	Primary
0.0055191	Primary
0.00649774	Primary
0.0055191	Primary
0.00649774	Primary
0.00649774	Primary
0.00222981	Primary
0.0055191	Primary
0.00214962	Primary
0.0055191	Primary
0.00237871	Primary
0.0055191	Primary
0.0055191	Primary
0.0055191	Primary
0.0055191	Primary
0.0055191	Primary
0.0055191	Primary
0.0055191	Primary
0.0055191	Primary
0.0055191	Primary
0.0055191	Primary
0.0055191	Primary
0.00661002	Primary
0.0055191	Primary
0.00649774	Primary
0.0055191	Primary
0.00649774	Primary
0.0055191	Primary
0.00649774	Primary
0.00649774	Primary
0.00649774	Primary
0.00222981	Primary
0.0055191	Primary
0.0055191	Primary
0.0055191	Primary
0.0055191	Primary
0.0055191	Primary
0.00181787	Primary
0.0055191	Primary
0.0055191	Primary
0.00649774	Primary
0.0055191	Primary
0.00649774	Primary
0.00649774	Primary
0.00157959	Primary
0.00649774	Primary
0.0055191	Primary
0.0055191	Primary
0.0055191	Primary
0.0055191	Primary
0.00657156	Primary
0.00649774	Primary
0.00649774	Primary
0.00712912	Primary
0.0055191	Primary
0.0055191	Primary
0.00649774	Primary
0.00649774	Primary
0.0055191	Primary
0.0055191	Primary
0.0055191	Primary
0.0055191	Primary
0.0055191	Primary
0.0055191	Primary
0.00246877	Primary
0.00214962	Primary
0.0055191	Primary
0.0055191	Primary
0.00649774	Primary
0.0055191	Primary
0.00649774	Primary
0.0055191	Primary
0.0055191	Primary
0.0055191	Primary
0.0055191	Primary
0.0055191	Primary
0.0055191	Primary
0.0055191	Primary
0.0055191	Primary
0.00649774	Primary
0.0055191	Primary
0.0055191	Primary
0.00649774	Primary
0.0055191	Primary
0.0055191	Primary
0.0055191	Primary
0.00649774	Primary
0.0055191	Primary
0.0055191	Primary
0.00243486	Primary
0.00649774	Primary
0.0055191	Primary
0.00649774	Primary
0.0055191	Primary
0.0055191	Primary
0.0055191	Primary
0.00853345	Primary
0.0055191	Primary
0.00222981	Primary
0.0055191	Primary
0.0055191	Primary
0.00243486	Primary
0.0055191	Primary
0.00649774	Primary
0.0055191	Primary
0.00649774	Primary
0.0055191	Primary
0.00657156	Primary
0.00203908	Primary
0.0055191	Primary
0.0055191	Primary
0.0055191	Primary
0.0055191	Primary
0.0055191	Primary
0.0055191	Primary
0.00649774	Primary
0.00649774	Primary
0.0055191	Primary
0.00649774	Primary
0.0055191	Primary
0.00649774	Primary
0.0055191	Primary
0.0055191	Primary
0.00185033	Primary
0.0055191	Primary
0.00712912	Primary
0.0055191	Primary
0.00649774	Primary
0.0055191	Primary
0.0055191	Primary
0.00649774	Primary
0.0055191	Primary
0.00302286	Primary
0.0055191	Primary
0.0055191	Primary
0.00649774	Primary
0.0055191	Primary
0.0055191	Primary
0.0055191	Primary
0.00649774	Primary
0.0055191	Primary
0.00649774	Primary
0.00649774	Primary
0.0055191	Primary
0.00649774	Primary
0.0055191	Primary
0.0055191	Primary
0.0055191	Primary
0.00260063	Primary
0.00649774	Primary
0.00649774	Primary
0.0055191	Primary
0.00649774	Primary
0.00203908	Primary
0.0055191	Primary
0.0055191	Primary
0.0055191	Primary
0.0055191	Primary
0.0055191	Primary
0.0055191	Primary
0.0055191	Primary
0.0055191	Primary
0.0055191	Primary
0.0055191	Primary
0.0055191	Primary
0.00649774	Primary
0.0055191	Primary
0.0055191	Primary
0.00649774	Primary
0.0055191	Primary
0.00203908	Primary
0.0055191	Primary
0.0055191	Primary
0.0055191	Primary
0.0055191	Primary
0.0055191	Primary
0.0055191	Primary
0.00649774	Primary
0.00649774	Primary
0.0055191	Primary
0.0055191	Primary
0.0055191	Primary
0.00649774	Primary
0.0055191	Primary
0.0055191	Primary
0.0055191	Primary
0.0055191	Primary
0.0055191	Primary
0.00649774	Primary
0.0055191	Primary
0.0055191	Primary
0.0055191	Primary
0.00649774	Primary
0.00649774	Primary
0.00243486	Primary
0.0055191	Primary
0.00649774	Primary
0.00649774	Primary
0.0055191	Primary
0.0055191	Primary
0.00649774	Primary
0.0055191	Primary
0.00649774	Primary
0.0055191	Primary
0.0055191	Primary
0.0055191	Primary
0.00649774	Primary
0.0055191	Primary
0.00649774	Primary
0.0055191	Primary
0.00649774	Primary
0.0055191	Primary
0.00649774	Primary
0.0025854	Primary
0.00649774	Primary
0.00649774	Primary
0.0055191	Primary
0.0055191	Primary
0.0055191	Primary
0.00649774	Primary
0.0055191	Primary
0.0055191	Primary
0.0055191	Primary
0.0055191	Primary
0.0055191	Primary
0.0055191	Primary
0.0055191	Primary
0.0055191	Primary
0.0055191	Primary
0.00649774	Primary
0.0055191	Primary
0.0055191	Primary
0.00649774	Primary
0.0055191	Primary
0.0055191	Primary
0.0055191	Primary
0.0055191	Primary
0.00649774	Primary
0.0055191	Primary
0.00649774	Primary
0.0055191	Primary
0.0055191	Primary
0.0055191	Primary
0.0055191	Primary
0.0055191	Primary
0.0055191	Primary
0.0055191	Primary
0.0055191	Primary
0.0055191	Primary
0.0055191	Primary
0.0055191	Primary
0.00243486	Primary
0.0055191	Primary
0.0055191	Primary
0.00649774	Primary
0.00243486	Primary
0.0055191	Primary
0.0055191	Primary
0.00649774	Primary
0.0055191	Primary
0.0055191	Primary
0.0055191	Primary
0.0055191	Primary
0.00222981	Primary
0.0055191	Primary
0.0055191	Primary
0.0055191	Primary
0.0055191	Primary
0.0055191	Primary
0.0055191	Primary
0.0055191	Primary
0.0055191	Primary
0.0055191	Primary
0.00403842	Primary
0.0055191	Primary
0.0055191	Primary
0.00649774	Primary
0.0055191	Primary
0.00649774	Primary
0.0055191	Primary
0.0055191	Primary
0.00649774	Primary
0.0055191	Primary
0.0055191	Primary
0.00649774	Primary
0.00649774	Primary
0.0055191	Primary
0.00649774	Primary
0.0055191	Primary
0.00222981	Primary
0.0055191	Primary
0.0055191	Primary
0.0055191	Primary
0.00649774	Primary
0.00203908	Primary
0.00649774	Primary
0.00649774	Primary
0.0055191	Primary
0.0055191	Primary
0.00243486	Primary
0.0055191	Primary
0.00649774	Primary
0.0055191	Primary
0.0055191	Primary
0.0055191	Primary
0.00243486	Primary
0.0055191	Primary
0.00243486	Primary
0.0055191	Primary
0.0055191	Primary
0.00649774	Primary
0.0055191	Primary
0.0055191	Primary
0.0055191	Primary
0.00649774	Primary
0.00649774	Primary
0.0055191	Primary
0.00649774	Primary
0.00649774	Primary
0.00649774	Primary
0.0055191	Primary
0.00649774	Primary
0.0055191	Primary
0.00157959	Primary
0.00571342	Primary
0.00649774	Primary
0.00649774	Primary
0.0055191	Primary
0.00649774	Primary
0.0055191	Primary
0.00649774	Primary
0.0055191	Primary
0.0055191	Primary
0.0055191	Primary
0.0055191	Primary
0.00185033	Primary
0.00649774	Primary
0.0055191	Primary
0.00649774	Primary
0.0055191	Primary
0.0055191	Primary
0.0055191	Primary
0.00649774	Primary
0.00649774	Primary
0.0055191	Primary
0.0055191	Primary
0.0055191	Primary
0.0055191	Primary
0.0055191	Primary
0.0055191	Primary
0.0055191	Primary
0.0055191	Primary
0.00649774	Primary
0.00649774	Primary
0.0055191	Primary
0.0055191	Primary
0.00173152	Primary
0.00649774	Primary
0.0055191	Primary
0.0055191	Primary
0.00649774	Primary
0.0055191	Primary
0.0055191	Primary
0.0055191	Primary
0.00649774	Primary
0.0055191	Primary
0.0055191	Primary
0.0055191	Primary
0.0055191	Primary
0.0055191	Primary
0.0055191	Primary
0.00214962	Primary
0.00649774	Primary
0.0055191	Primary
0.0055191	Primary
0.0055191	Primary
0.00649774	Primary
0.0055191	Primary
0.0055191	Primary
0.00649774	Primary
0.00649774	Primary
0.00649774	Primary
0.00649774	Primary
0.0055191	Primary
0.0055191	Primary
0.0055191	Primary
0.00243486	Primary
0.00203908	Primary
0.00649774	Primary
0.00185033	Primary
0.00649774	Primary
0.0055191	Primary
0.0055191	Primary
0.0055191	Primary
0.00657156	Primary
0.00649774	Primary
0.0055191	Primary
0.0055191	Primary
0.00185033	Primary
0.00649774	Primary
0.00649774	Primary
0.00649774	Primary
0.0055191	Primary
0.0055191	Primary
0.00649774	Primary
0.00649774	Primary
0.0055191	Primary
0.0055191	Primary
0.00649774	Primary
0.00649774	Primary
0.00649774	Primary
0.00185033	Primary
0.00173152	Primary
0.0055191	Primary
0.0055191	Primary
0.0055191	Primary
0.0055191	Primary
0.00237871	Primary
0.00649774	Primary
0.0055191	Primary
0.0055191	Primary
0.0055191	Primary
0.0055191	Primary
0.00649774	Primary
0.00649774	Primary
0.00649774	Primary
0.0055191	Primary
0.0055191	Primary
0.0055191	Primary
0.0055191	Primary
0.0055191	Primary
0.0055191	Primary
0.0055191	Primary
0.0055191	Primary
0.00649774	Primary
0.0055191	Primary
0.0055191	Primary
0.00649774	Primary
0.0025854	Primary
0.00246877	Primary
0.0055191	Primary
0.0055191	Primary
0.00649774	Primary
0.0055191	Primary
0.0055191	Primary
0.00649774	Primary
0.00649774	Primary
0.00185033	Primary
0.0055191	Primary
0.0055191	Primary
0.0055191	Primary
0.00302286	Primary
0.0055191	Primary
0.0055191	Primary
0.0025854	Primary
0.00649774	Primary
0.00649774	Primary
0.00649774	Primary
0.0055191	Primary
0.00649774	Primary
0.0055191	Primary
0.0055191	Primary
0.0055191	Primary
0.0055191	Primary
0.00649774	Primary
0.0055191	Primary
0.0055191	Primary
0.0055191	Primary
0.0055191	Primary
0.0055191	Primary
0.0055191	Primary
0.0055191	Primary
0.0025854	Primary
0.0055191	Primary
0.00649774	Primary
0.00649774	Primary
0.0055191	Primary
0.00649774	Primary
0.0055191	Primary
0.00649774	Primary
0.0055191	Primary
0.0055191	Primary
0.0055191	Primary
0.00237871	Primary
0.0055191	Primary
0.0055191	Primary
0.0055191	Primary
0.0055191	Primary
0.0055191	Primary
0.0055191	Primary
0.0055191	Primary
0.00237871	Primary
0.00712912	Primary
0.0055191	Primary
0.00649774	Primary
0.0055191	Primary
0.0055191	Primary
0.00649774	Primary
0.00657156	Primary
0.0055191	Primary
0.00649774	Primary
0.0055191	Primary
0.00214962	Primary
0.0055191	Primary
0.0055191	Primary
0.0055191	Primary
0.0055191	Primary
0.00649774	Primary
0.0055191	Primary
0.00649774	Primary
0.0055191	Primary
0.0055191	Primary
0.0055191	Primary
0.0055191	Primary
0.00649774	Primary
0.0055191	Primary
0.0055191	Primary
0.0055191	Primary
0.00649774	Primary
0.00649774	Primary
0.0055191	Primary
0.0055191	Primary
0.0055191	Primary
0.0055191	Primary
0.00657156	Primary
0.00649774	Primary
0.0055191	Primary
0.0055191	Primary
0.00649774	Primary
0.0055191	Primary
0.0055191	Primary
0.0055191	Primary
0.0055191	Primary
0.0055191	Primary
0.0055191	Primary
0.0055191	Primary
0.0055191	Primary
0.0055191	Primary
0.00649774	Primary
0.00649774	Primary
0.00649774	Primary
0.00649774	Primary
0.0055191	Primary
0.00649774	Primary
0.0055191	Primary
0.00649774	Primary
0.00649774	Primary
0.0055191	Primary
0.00657156	Primary
0.00649774	Primary
0.0055191	Primary
0.00649774	Primary
0.00649774	Primary
0.0055191	Primary
0.00649774	Primary
0.0055191	Primary
0.0055191	Primary
0.00649774	Primary
0.0055191	Primary
0.0055191	Primary
0.0055191	Primary
0.0055191	Primary
0.00260063	Primary
0.0055191	Primary
0.0055191	Primary
0.00853345	Primary
0.0055191	Primary
0.00237871	Primary
0.0055191	Primary
0.00649774	Primary
0.0055191	Primary
0.0055191	Primary
0.00649774	Primary
0.00243486	Primary
0.00661002	Primary
0.0055191	Primary
0.0055191	Primary
0.0055191	Primary
0.0055191	Primary
0.00185033	Primary
0.00185033	Primary
0.0055191	Primary
0.00649774	Primary
[truncated: 53,105 more rows]

## Sheet: Fig2.2
*ITHGEX Score distribution for each malign cell in the dataset
ITHGEX Score	Disease
0.132435	Primary
0.132435	Primary
0.132435	Primary
0.132435	Primary
0.132435	Primary
0.132435	Primary
0.132435	Primary
0.132435	Primary
0.132435	Primary
0.132435	Primary
0.132435	Primary
0.132435	Primary
0.132435	Primary
0.132435	Primary
0.132435	Primary
0.132435	Primary
0.132435	Primary
0.132435	Primary
0.132435	Primary
0.132435	Primary
0.132435	Primary
0.132435	Primary
0.132435	Primary
0.132435	Primary
0.132435	Primary
0.132435	Primary
0.132435	Primary
0.132435	Primary
0.132435	Primary
0.132435	Primary
0.132435	Primary
0.132435	Primary
0.132435	Primary
0.132435	Primary
0.132435	Primary
0.132435	Primary
0.132435	Primary
0.132435	Primary
0.132435	Primary
0.132435	Primary
0.132435	Primary
0.132435	Primary
0.132435	Primary
0.132435	Primary
0.132435	Primary
0.132435	Primary
0.132435	Primary
0.132435	Primary
0.132435	Primary
0.132435	Primary
0.132435	Primary
0.132435	Primary
0.132435	Primary
0.132435	Primary
0.132435	Primary
0.132435	Primary
0.132435	Primary
0.132435	Primary
0.132435	Primary
0.132435	Primary
0.132435	Primary
0.132435	Primary
0.132435	Primary
0.132435	Primary
0.132435	Primary
0.132435	Primary
0.132435	Primary
0.132435	Primary
0.132435	Primary
0.132435	Primary
0.132435	Primary
0.132435	Primary
0.132435	Primary
0.132435	Primary
0.132435	Primary
0.132435	Primary
0.132435	Primary
0.132435	Primary
0.132435	Primary
0.132435	Primary
0.132435	Primary
0.132435	Primary
0.132435	Primary
0.132435	Primary
0.132435	Primary
0.132435	Primary
0.132435	Primary
0.132435	Primary
0.132435	Primary
0.132435	Primary
0.132435	Primary
0.132435	Primary
0.132435	Primary
0.132435	Primary
0.132435	Primary
0.132435	Primary
0.132435	Primary
0.132435	Primary
0.132435	Primary
0.132435	Primary
0.132435	Primary
0.132435	Primary
0.132435	Primary
0.132435	Primary
0.132435	Primary
0.132435	Primary
0.132435	Primary
0.132435	Primary
0.132435	Primary
0.132435	Primary
0.132435	Primary
0.132435	Primary
0.132435	Primary
0.132435	Primary
0.132435	Primary
0.132435	Primary
0.132435	Primary
0.132435	Primary
0.132435	Primary
0.132435	Primary
0.132435	Primary
0.132435	Primary
0.132435	Primary
0.132435	Primary
0.132435	Primary
0.132435	Primary
0.132435	Primary
0.132435	Primary
0.132435	Primary
0.132435	Primary
0.132435	Primary
0.132435	Primary
0.132435	Primary
0.132435	Primary
0.132435	Primary
0.132435	Primary
0.132435	Primary
0.132435	Primary
0.132435	Primary
0.132435	Primary
0.132435	Primary
0.132435	Primary
0.132435	Primary
0.132435	Primary
0.132435	Primary
0.132435	Primary
0.132435	Primary
0.132435	Primary
0.132435	Primary
0.132435	Primary
0.132435	Primary
0.132435	Primary
0.132435	Primary
0.132435	Primary
0.132435	Primary
0.132435	Primary
0.132435	Primary
0.132435	Primary
0.132435	Primary
0.132435	Primary
0.132435	Primary
0.132435	Primary
0.132435	Primary
0.132435	Primary
0.132435	Primary
0.132435	Primary
0.132435	Primary
0.132435	Primary
0.132435	Primary
0.132435	Primary
0.132435	Primary
0.132435	Primary
0.132435	Primary
0.132435	Primary
0.132435	Primary
0.132435	Primary
0.132435	Primary
0.132435	Primary
0.132435	Primary
0.132435	Primary
0.132435	Primary
0.132435	Primary
0.132435	Primary
0.132435	Primary
0.132435	Primary
0.132435	Primary
0.132435	Primary
0.132435	Primary
0.132435	Primary
0.132435	Primary
0.132435	Primary
0.132435	Primary
0.132435	Primary
0.132435	Primary
0.132435	Primary
0.132435	Primary
0.132435	Primary
0.132435	Primary
0.132435	Primary
0.132435	Primary
0.132435	Primary
0.132435	Primary
0.132435	Primary
0.132435	Primary
0.132435	Primary
0.132435	Primary
0.132435	Primary
0.132435	Primary
0.132435	Primary
0.132435	Primary
0.132435	Primary
0.132435	Primary
0.132435	Primary
0.132435	Primary
0.132435	Primary
0.132435	Primary
0.132435	Primary
0.132435	Primary
0.132435	Primary
0.132435	Primary
0.132435	Primary
0.132435	Primary
0.132435	Primary
0.132435	Primary
0.132435	Primary
0.132435	Primary
0.132435	Primary
0.132435	Primary
0.132435	Primary
0.132435	Primary
0.132435	Primary
0.132435	Primary
0.132435	Primary
0.132435	Primary
0.132435	Primary
0.132435	Primary
0.132435	Primary
0.132435	Primary
0.132435	Primary
0.132435	Primary
0.132435	Primary
0.132435	Primary
0.132435	Primary
0.132435	Primary
0.132435	Primary
0.132435	Primary
0.132435	Primary
0.132435	Primary
0.132435	Primary
0.132435	Primary
0.132435	Primary
0.132435	Primary
0.132435	Primary
0.132435	Primary
0.132435	Primary
0.132435	Primary
0.132435	Primary
0.132435	Primary
0.132435	Primary
0.132435	Primary
0.132435	Primary
0.132435	Primary
0.132435	Primary
0.132435	Primary
0.132435	Primary
0.132435	Primary
0.132435	Primary
0.132435	Primary
0.132435	Primary
0.132435	Primary
0.132435	Primary
0.132435	Primary
0.132435	Primary
0.132435	Primary
0.132435	Primary
0.132435	Primary
0.132435	Primary
0.132435	Primary
0.132435	Primary
0.132435	Primary
0.132435	Primary
0.132435	Primary
0.132435	Primary
0.132435	Primary
0.132435	Primary
0.132435	Primary
0.132435	Primary
0.132435	Primary
0.132435	Primary
0.132435	Primary
0.132435	Primary
0.132435	Primary
0.132435	Primary
0.132435	Primary
0.132435	Primary
0.132435	Primary
0.132435	Primary
0.132435	Primary
0.132435	Primary
0.132435	Primary
0.132435	Primary
0.132435	Primary
0.132435	Primary
0.132435	Primary
0.132435	Primary
0.132435	Primary
0.132435	Primary
0.132435	Primary
0.132435	Primary
0.132435	Primary
0.132435	Primary
0.132435	Primary
0.132435	Primary
0.132435	Primary
0.132435	Primary
0.132435	Primary
0.132435	Primary
0.132435	Primary
0.132435	Primary
0.132435	Primary
0.132435	Primary
0.132435	Primary
0.132435	Primary
0.132435	Primary
0.132435	Primary
0.132435	Primary
0.132435	Primary
0.132435	Primary
0.132435	Primary
0.132435	Primary
0.132435	Primary
0.132435	Primary
0.132435	Primary
0.132435	Primary
0.132435	Primary
0.132435	Primary
0.132435	Primary
0.132435	Primary
0.132435	Primary
0.132435	Primary
0.132435	Primary
0.132435	Primary
0.132435	Primary
0.132435	Primary
0.132435	Primary
0.132435	Primary
0.132435	Primary
0.132435	Primary
0.132435	Primary
0.132435	Primary
0.132435	Primary
0.132435	Primary
0.132435	Primary
0.132435	Primary
0.132435	Primary
0.132435	Primary
0.132435	Primary
0.132435	Primary
0.132435	Primary
0.132435	Primary
0.132435	Primary
0.132435	Primary
0.132435	Primary
0.132435	Primary
0.132435	Primary
0.132435	Primary
0.132435	Primary
0.132435	Primary
0.132435	Primary
0.132435	Primary
0.132435	Primary
0.132435	Primary
0.132435	Primary
0.132435	Primary
0.132435	Primary
0.132435	Primary
0.132435	Primary
0.132435	Primary
0.132435	Primary
0.132435	Primary
0.132435	Primary
0.132435	Primary
0.132435	Primary
0.132435	Primary
0.132435	Primary
0.132435	Primary
0.132435	Primary
0.132435	Primary
0.132435	Primary
0.132435	Primary
0.132435	Primary
0.132435	Primary
0.132435	Primary
0.132435	Primary
0.132435	Primary
0.132435	Primary
0.132435	Primary
0.132435	Primary
0.132435	Primary
0.132435	Primary
0.132435	Primary
0.132435	Primary
0.132435	Primary
0.132435	Primary
0.132435	Primary
0.132435	Primary
0.132435	Primary
0.132435	Primary
0.132435	Primary
0.132435	Primary
0.132435	Primary
0.132435	Primary
0.132435	Primary
0.132435	Primary
0.132435	Primary
0.132435	Primary
0.132435	Primary
0.132435	Primary
0.132435	Primary
0.132435	Primary
0.132435	Primary
0.132435	Primary
0.132435	Primary
0.132435	Primary
0.132435	Primary
0.132435	Primary
0.132435	Primary
0.132435	Primary
0.339179	Primary
0.339179	Primary
0.339179	Primary
0.339179	Primary
0.339179	Primary
0.339179	Primary
0.339179	Primary
0.339179	Primary
0.339179	Primary
0.339179	Primary
0.339179	Primary
0.339179	Primary
0.339179	Primary
0.339179	Primary
0.339179	Primary
0.339179	Primary
0.339179	Primary
0.339179	Primary
0.339179	Primary
0.339179	Primary
0.339179	Primary
0.339179	Primary
0.339179	Primary
0.339179	Primary
0.339179	Primary
0.339179	Primary
0.339179	Primary
0.339179	Primary
0.339179	Primary
0.339179	Primary
0.339179	Primary
0.339179	Primary
0.339179	Primary
0.339179	Primary
0.339179	Primary
0.339179	Primary
0.339179	Primary
0.339179	Primary
0.339179	Primary
0.339179	Primary
0.339179	Primary
0.339179	Primary
0.339179	Primary
0.339179	Primary
0.339179	Primary
0.339179	Primary
0.339179	Primary
0.339179	Primary
0.339179	Primary
0.339179	Primary
0.339179	Primary
0.339179	Primary
0.339179	Primary
0.339179	Primary
0.339179	Primary
0.339179	Primary
0.339179	Primary
0.339179	Primary
0.339179	Primary
0.339179	Primary
0.339179	Primary
0.339179	Primary
0.339179	Primary
0.339179	Primary
0.339179	Primary
0.339179	Primary
0.339179	Primary
0.339179	Primary
0.339179	Primary
0.339179	Primary
0.339179	Primary
0.339179	Primary
0.339179	Primary
0.339179	Primary
0.339179	Primary
0.339179	Primary
0.339179	Primary
0.339179	Primary
0.339179	Primary
0.339179	Primary
0.339179	Primary
0.339179	Primary
0.339179	Primary
0.339179	Primary
0.339179	Primary
0.339179	Primary
0.339179	Primary
0.339179	Primary
0.339179	Primary
0.339179	Primary
0.339179	Primary
0.339179	Primary
0.339179	Primary
0.339179	Primary
0.339179	Primary
0.339179	Primary
0.339179	Primary
0.339179	Primary
0.339179	Primary
0.339179	Primary
0.339179	Primary
0.339179	Primary
0.339179	Primary
0.339179	Primary
0.339179	Primary
0.339179	Primary
0.339179	Primary
0.339179	Primary
0.339179	Primary
0.339179	Primary
0.339179	Primary
0.339179	Primary
0.339179	Primary
0.339179	Primary
0.339179	Primary
0.339179	Primary
0.339179	Primary
0.339179	Primary
0.339179	Primary
0.339179	Primary
0.339179	Primary
0.339179	Primary
0.339179	Primary
0.339179	Primary
0.339179	Primary
0.339179	Primary
0.339179	Primary
0.339179	Primary
0.339179	Primary
0.339179	Primary
0.339179	Primary
0.339179	Primary
0.339179	Primary
0.339179	Primary
0.339179	Primary
0.339179	Primary
0.339179	Primary
0.339179	Primary
0.339179	Primary
0.339179	Primary
0.339179	Primary
0.339179	Primary
0.339179	Primary
0.339179	Primary
0.339179	Primary
0.339179	Primary
0.339179	Primary
0.339179	Primary
0.339179	Primary
0.339179	Primary
0.339179	Primary
0.339179	Primary
0.339179	Primary
0.339179	Primary
0.339179	Primary
0.339179	Primary
0.339179	Primary
0.339179	Primary
0.339179	Primary
0.339179	Primary
0.339179	Primary
0.339179	Primary
0.339179	Primary
0.339179	Primary
0.339179	Primary
0.339179	Primary
0.339179	Primary
0.339179	Primary
0.339179	Primary
0.339179	Primary
0.339179	Primary
0.339179	Primary
0.339179	Primary
0.339179	Primary
0.339179	Primary
0.339179	Primary
0.109803	Primary
0.109803	Primary
0.109803	Primary
0.109803	Primary
0.109803	Primary
0.109803	Primary
0.109803	Primary
0.109803	Primary
0.109803	Primary
0.109803	Primary
0.109803	Primary
0.109803	Primary
0.109803	Primary
0.109803	Primary
0.109803	Primary
0.109803	Primary
0.109803	Primary
0.109803	Primary
0.109803	Primary
0.109803	Primary
0.109803	Primary
0.109803	Primary
0.109803	Primary
0.109803	Primary
0.109803	Primary
0.109803	Primary
0.109803	Primary
0.109803	Primary
0.109803	Primary
0.109803	Primary
0.109803	Primary
0.109803	Primary
0.109803	Primary
0.109803	Primary
0.109803	Primary
0.109803	Primary
0.109803	Primary
0.109803	Primary
0.109803	Primary
0.109803	Primary
0.109803	Primary
0.109803	Primary
0.109803	Primary
0.109803	Primary
0.109803	Primary
0.109803	Primary
0.109803	Primary
0.109803	Primary
0.109803	Primary
0.109803	Primary
0.109803	Primary
0.109803	Primary
0.109803	Primary
0.109803	Primary
0.109803	Primary
0.109803	Primary
0.109803	Primary
0.109803	Primary
0.109803	Primary
0.109803	Primary
0.109803	Primary
0.109803	Primary
0.109803	Primary
0.109803	Primary
0.109803	Primary
0.109803	Primary
0.109803	Primary
0.109803	Primary
0.109803	Primary
0.109803	Primary
0.109803	Primary
0.109803	Primary
0.109803	Primary
0.109803	Primary
0.109803	Primary
0.109803	Primary
0.109803	Primary
0.109803	Primary
0.109803	Primary
0.109803	Primary
0.109803	Primary
0.109803	Primary
0.109803	Primary
0.109803	Primary
0.109803	Primary
0.109803	Primary
0.109803	Primary
0.109803	Primary
0.109803	Primary
0.109803	Primary
0.109803	Primary
0.109803	Primary
0.109803	Primary
0.109803	Primary
0.109803	Primary
0.109803	Primary
0.109803	Primary
0.109803	Primary
0.109803	Primary
0.109803	Primary
0.109803	Primary
0.109803	Primary
0.109803	Primary
0.109803	Primary
0.109803	Primary
0.109803	Primary
0.109803	Primary
0.109803	Primary
0.109803	Primary
0.109803	Primary
0.109803	Primary
0.109803	Primary
0.109803	Primary
0.109803	Primary
0.109803	Primary
0.109803	Primary
0.109803	Primary
0.109803	Primary
0.109803	Primary
0.109803	Primary
0.109803	Primary
0.109803	Primary
0.109803	Primary
0.109803	Primary
0.109803	Primary
0.109803	Primary
0.109803	Primary
0.109803	Primary
0.109803	Primary
0.109803	Primary
0.109803	Primary
0.109803	Primary
0.109803	Primary
0.109803	Primary
0.109803	Primary
0.109803	Primary
0.109803	Primary
0.109803	Primary
0.109803	Primary
0.109803	Primary
0.109803	Primary
0.109803	Primary
0.109803	Primary
0.109803	Primary
0.109803	Primary
0.109803	Primary
0.109803	Primary
0.109803	Primary
0.109803	Primary
0.109803	Primary
0.109803	Primary
0.109803	Primary
0.109803	Primary
0.109803	Primary
0.109803	Primary
0.109803	Primary
0.109803	Primary
0.109803	Primary
0.109803	Primary
0.109803	Primary
0.109803	Primary
0.109803	Primary
0.109803	Primary
0.109803	Primary
0.109803	Primary
0.109803	Primary
0.109803	Primary
0.109803	Primary
0.109803	Primary
0.109803	Primary
0.109803	Primary
0.109803	Primary
0.109803	Primary
0.109803	Primary
0.109803	Primary
0.109803	Primary
0.109803	Primary
0.109803	Primary
0.109803	Primary
0.109803	Primary
0.109803	Primary
0.109803	Primary
0.109803	Primary
0.109803	Primary
0.109803	Primary
0.109803	Primary
0.109803	Primary
0.109803	Primary
0.109803	Primary
0.109803	Primary
0.109803	Primary
0.109803	Primary
0.109803	Primary
0.109803	Primary
0.109803	Primary
0.109803	Primary
0.109803	Primary
0.109803	Primary
0.109803	Primary
0.109803	Primary
0.109803	Primary
0.109803	Primary
0.109803	Primary
0.109803	Primary
0.109803	Primary
0.109803	Primary
0.109803	Primary
0.109803	Primary
0.109803	Primary
0.109803	Primary
0.109803	Primary
0.109803	Primary
0.109803	Primary
0.109803	Primary
0.109803	Primary
0.109803	Primary
0.109803	Primary
0.109803	Primary
0.109803	Primary
0.109803	Primary
0.109803	Primary
0.109803	Primary
0.109803	Primary
0.109803	Primary
0.109803	Primary
0.109803	Primary
0.109803	Primary
0.109803	Primary
0.109803	Primary
0.109803	Primary
0.109803	Primary
0.109803	Primary
0.109803	Primary
0.109803	Primary
0.109803	Primary
0.109803	Primary
0.109803	Primary
0.109803	Primary
0.109803	Primary
0.109803	Primary
0.109803	Primary
0.109803	Primary
0.109803	Primary
0.109803	Primary
0.109803	Primary
0.109803	Primary
0.109803	Primary
0.109803	Primary
0.109803	Primary
0.109803	Primary
0.109803	Primary
0.109803	Primary
0.109803	Primary
0.109803	Primary
0.109803	Primary
0.109803	Primary
0.109803	Primary
0.109803	Primary
0.109803	Primary
0.109803	Primary
0.109803	Primary
0.109803	Primary
0.109803	Primary
0.109803	Primary
0.109803	Primary
0.109803	Primary
0.109803	Primary
0.109803	Primary
0.109803	Primary
0.109803	Primary
0.109803	Primary
0.109803	Primary
0.109803	Primary
0.109803	Primary
0.109803	Primary
0.109803	Primary
0.109803	Primary
0.109803	Primary
0.109803	Primary
0.109803	Primary
0.109803	Primary
0.109803	Primary
0.109803	Primary
0.109803	Primary
0.109803	Primary
0.109803	Primary
0.109803	Primary
0.109803	Primary
0.109803	Primary
0.109803	Primary
0.109803	Primary
0.109803	Primary
0.109803	Primary
0.109803	Primary
0.109803	Primary
0.109803	Primary
0.109803	Primary
0.109803	Primary
0.109803	Primary
0.109803	Primary
0.109803	Primary
0.109803	Primary
0.109803	Primary
0.109803	Primary
0.109803	Primary
0.109803	Primary
0.109803	Primary
0.109803	Primary
0.109803	Primary
0.109803	Primary
0.109803	Primary
0.109803	Primary
0.109803	Primary
0.109803	Primary
0.109803	Primary
0.109803	Primary
0.109803	Primary
0.109803	Primary
0.109803	Primary
0.109803	Primary
0.109803	Primary
0.109803	Primary
0.109803	Primary
0.109803	Primary
0.109803	Primary
0.109803	Primary
0.109803	Primary
0.109803	Primary
0.109803	Primary
0.109803	Primary
0.109803	Primary
0.109803	Primary
0.109803	Primary
0.109803	Primary
0.109803	Primary
0.109803	Primary
0.109803	Primary
0.109803	Primary
0.109803	Primary
0.109803	Primary
0.109803	Primary
0.109803	Primary
0.109803	Primary
0.109803	Primary
0.109803	Primary
0.109803	Primary
0.109803	Primary
0.109803	Primary
0.109803	Primary
0.109803	Primary
0.109803	Primary
0.109803	Primary
0.109803	Primary
0.109803	Primary
0.109803	Primary
0.109803	Primary
0.109803	Primary
0.109803	Primary
0.109803	Primary
0.109803	Primary
0.109803	Primary
0.109803	Primary
0.109803	Primary
0.109803	Primary
0.109803	Primary
0.109803	Primary
0.109803	Primary
0.109803	Primary
0.109803	Primary
0.109803	Primary
0.109803	Primary
0.109803	Primary
0.109803	Primary
0.109803	Primary
0.109803	Primary
0.109803	Primary
0.109803	Primary
0.109803	Primary
0.109803	Primary
0.109803	Primary
0.109803	Primary
0.109803	Primary
0.109803	Primary
0.109803	Primary
0.109803	Primary
0.109803	Primary
0.109803	Primary
0.109803	Primary
0.109803	Primary
0.109803	Primary
0.109803	Primary
0.109803	Primary
0.109803	Primary
0.109803	Primary
0.109803	Primary
0.109803	Primary
0.109803	Primary
0.109803	Primary
0.109803	Primary
0.109803	Primary
0.109803	Primary
0.109803	Primary
0.109803	Primary
0.109803	Primary
0.109803	Primary
0.109803	Primary
0.109803	Primary
0.109803	Primary
0.109803	Primary
0.109803	Primary
0.109803	Primary
0.109803	Primary
0.109803	Primary
0.109803	Primary
0.109803	Primary
0.109803	Primary
0.109803	Primary
0.109803	Primary
0.109803	Primary
0.109803	Primary
0.109803	Primary
0.109803	Primary
0.109803	Primary
0.109803	Primary
0.109803	Primary
0.109803	Primary
0.109803	Primary
0.109803	Primary
0.109803	Primary
0.109803	Primary
0.109803	Primary
0.109803	Primary
0.109803	Primary
0.109803	Primary
0.109803	Primary
0.109803	Primary
0.109803	Primary
0.109803	Primary
0.109803	Primary
0.109803	Primary
0.109803	Primary
0.109803	Primary
0.109803	Primary
0.109803	Primary
0.109803	Primary
0.109803	Primary
0.109803	Primary
0.109803	Primary
0.109803	Primary
0.109803	Primary
0.109803	Primary
0.109803	Primary
0.109803	Primary
0.109803	Primary
0.109803	Primary
0.109803	Primary
0.109803	Primary
0.109803	Primary
0.109803	Primary
0.109803	Primary
0.109803	Primary
0.109803	Primary
0.109803	Primary
0.109803	Primary
0.109803	Primary
0.109803	Primary
0.109803	Primary
0.109803	Primary
0.109803	Primary
0.109803	Primary
0.109803	Primary
0.109803	Primary
0.109803	Primary
0.109803	Primary
0.109803	Primary
0.109803	Primary
0.109803	Primary
0.109803	Primary
0.109803	Primary
0.109803	Primary
0.109803	Primary
0.109803	Primary
0.109803	Primary
0.109803	Primary
0.109803	Primary
0.109803	Primary
0.109803	Primary
0.109803	Primary
0.109803	Primary
0.109803	Primary
0.109803	Primary
0.109803	Primary
0.109803	Primary
0.109803	Primary
0.109803	Primary
0.109803	Primary
0.109803	Primary
0.109803	Primary
0.109803	Primary
0.109803	Primary
0.109803	Primary
0.109803	Primary
0.109803	Primary
0.109803	Primary
0.109803	Primary
0.109803	Primary
0.109803	Primary
0.109803	Primary
0.109803	Primary
0.109803	Primary
0.109803	Primary
0.109803	Primary
0.109803	Primary
0.109803	Primary
0.109803	Primary
0.109803	Primary
0.109803	Primary
0.109803	Primary
0.109803	Primary
0.109803	Primary
0.109803	Primary
0.109803	Primary
0.109803	Primary
0.109803	Primary
0.109803	Primary
0.109803	Primary
0.109803	Primary
0.109803	Primary
0.109803	Primary
0.109803	Primary
0.109803	Primary
0.109803	Primary
0.109803	Primary
0.109803	Primary
0.109803	Primary
0.109803	Primary
0.109803	Primary
0.109803	Primary
0.109803	Primary
0.109803	Primary
0.109803	Primary
0.109803	Primary
0.109803	Primary
0.109803	Primary
0.109803	Primary
0.109803	Primary
0.109803	Primary
0.109803	Primary
0.109803	Primary
0.109803	Primary
0.109803	Primary
0.109803	Primary
0.109803	Primary
0.109803	Primary
0.109803	Primary
0.109803	Primary
0.109803	Primary
0.109803	Primary
0.109803	Primary
0.109803	Primary
0.109803	Primary
0.109803	Primary
0.109803	Primary
0.109803	Primary
0.109803	Primary
0.109803	Primary
0.109803	Primary
0.109803	Primary
0.109803	Primary
0.109803	Primary
0.109803	Primary
0.109803	Primary
0.109803	Primary
0.109803	Primary
0.109803	Primary
0.109803	Primary
0.109803	Primary
0.109803	Primary
0.109803	Primary
0.109803	Primary
0.109803	Primary
0.109803	Primary
0.109803	Primary
0.109803	Primary
0.109803	Primary
0.109803	Primary
0.109803	Primary
0.109803	Primary
0.109803	Primary
0.109803	Primary
0.109803	Primary
0.109803	Primary
0.109803	Primary
0.109803	Primary
0.109803	Primary
0.109803	Primary
0.109803	Primary
0.109803	Primary
0.109803	Primary
0.109803	Primary
0.109803	Primary
0.109803	Primary
0.109803	Primary
0.109803	Primary
0.109803	Primary
0.109803	Primary
0.109803	Primary
0.109803	Primary
0.109803	Primary
0.109803	Primary
0.109803	Primary
0.109803	Primary
0.109803	Primary
0.109803	Primary
0.109803	Primary
0.109803	Primary
0.109803	Primary
0.109803	Primary
0.109803	Primary
0.109803	Primary
0.109803	Primary
0.109803	Primary
0.109803	Primary
0.109803	Primary
0.109803	Primary
0.109803	Primary
0.109803	Primary
0.109803	Primary
0.109803	Primary
0.109803	Primary
0.109803	Primary
0.109803	Primary
0.109803	Primary
0.109803	Primary
0.109803	Primary
0.109803	Primary
0.109803	Primary
0.109803	Primary
0.109803	Primary
0.109803	Primary
0.109803	Primary
0.109803	Primary
0.109803	Primary
0.109803	Primary
0.109803	Primary
0.109803	Primary
0.109803	Primary
0.109803	Primary
0.109803	Primary
0.109803	Primary
0.109803	Primary
0.109803	Primary
0.109803	Primary
0.109803	Primary
0.109803	Primary
0.109803	Primary
0.109803	Primary
0.109803	Primary
0.109803	Primary
0.109803	Primary
0.109803	Primary
0.109803	Primary
0.109803	Primary
0.109803	Primary
0.109803	Primary
0.109803	Primary
0.109803	Primary
0.109803	Primary
0.109803	Primary
0.109803	Primary
0.109803	Primary
0.109803	Primary
0.109803	Primary
0.109803	Primary
0.109803	Primary
0.109803	Primary
0.109803	Primary
0.109803	Primary
0.109803	Primary
0.109803	Primary
0.109803	Primary
0.109803	Primary
0.109803	Primary
0.109803	Primary
0.109803	Primary
0.109803	Primary
0.109803	Primary
0.109803	Primary
0.109803	Primary
0.109803	Primary
0.109803	Primary
0.109803	Primary
0.109803	Primary
0.109803	Primary
0.109803	Primary
0.109803	Primary
0.109803	Primary
0.109803	Primary
0.109803	Primary
0.109803	Primary
0.109803	Primary
0.109803	Primary
0.109803	Primary
0.109803	Primary
0.109803	Primary
0.109803	Primary
0.109803	Primary
0.109803	Primary
0.109803	Primary
0.109803	Primary
0.109803	Primary
0.109803	Primary
0.109803	Primary
0.109803	Primary
0.109803	Primary
0.109803	Primary
0.109803	Primary
0.109803	Primary
0.109803	Primary
0.109803	Primary
0.109803	Primary
0.109803	Primary
0.109803	Primary
0.109803	Primary
0.109803	Primary
0.109803	Primary
0.109803	Primary
0.109803	Primary
0.109803	Primary
0.109803	Primary
0.109803	Primary
0.109803	Primary
0.109803	Primary
0.109803	Primary
0.109803	Primary
0.109803	Primary
0.109803	Primary
0.109803	Primary
0.109803	Primary
0.109803	Primary
0.109803	Primary
0.109803	Primary
0.109803	Primary
0.109803	Primary
0.109803	Primary
0.109803	Primary
0.109803	Primary
0.109803	Primary
0.109803	Primary
0.109803	Primary
0.109803	Primary
0.109803	Primary
0.109803	Primary
0.109803	Primary
0.109803	Primary
0.109803	Primary
0.109803	Primary
0.109803	Primary
0.109803	Primary
0.109803	Primary
0.109803	Primary
0.109803	Primary
0.109803	Primary
0.109803	Primary
0.109803	Primary
0.109803	Primary
0.109803	Primary
0.109803	Primary
0.109803	Primary
0.109803	Primary
0.109803	Primary
0.109803	Primary
0.109803	Primary
0.109803	Primary
0.109803	Primary
0.109803	Primary
0.109803	Primary
0.109803	Primary
0.109803	Primary
0.109803	Primary
0.109803	Primary
0.109803	Primary
0.109803	Primary
0.109803	Primary
0.109803	Primary
0.109803	Primary
0.109803	Primary
0.109803	Primary
0.109803	Primary
0.109803	Primary
0.109803	Primary
0.109803	Primary
0.109803	Primary
0.109803	Primary
0.109803	Primary
0.109803	Primary
0.109803	Primary
0.109803	Primary
0.109803	Primary
0.109803	Primary
0.109803	Primary
0.109803	Primary
0.109803	Primary
0.109803	Primary
0.109803	Primary
0.109803	Primary
0.109803	Primary
0.109803	Primary
0.109803	Primary
0.109803	Primary
0.109803	Primary
0.109803	Primary
0.109803	Primary
0.109803	Primary
0.109803	Primary
0.109803	Primary
0.109803	Primary
0.109803	Primary
0.109803	Primary
0.109803	Primary
0.109803	Primary
0.109803	Primary
0.109803	Primary
0.109803	Primary
0.109803	Primary
0.109803	Primary
0.109803	Primary
0.109803	Primary
0.109803	Primary
0.109803	Primary
0.109803	Primary
0.109803	Primary
0.109803	Primary
0.109803	Primary
0.109803	Primary
0.109803	Primary
0.109803	Primary
0.109803	Primary
0.109803	Primary
0.109803	Primary
0.109803	Primary
0.109803	Primary
0.109803	Primary
0.109803	Primary
0.109803	Primary
0.109803	Primary
0.109803	Primary
0.109803	Primary
0.109803	Primary
0.109803	Primary
0.109803	Primary
0.109803	Primary
0.109803	Primary
0.109803	Primary
0.109803	Primary
0.109803	Primary
0.109803	Primary
0.109803	Primary
0.109803	Primary
0.109803	Primary
0.109803	Primary
0.109803	Primary
0.109803	Primary
0.109803	Primary
0.109803	Primary
0.109803	Primary
0.109803	Primary
0.109803	Primary
0.109803	Primary
0.109803	Primary
0.109803	Primary
0.109803	Primary
0.109803	Primary
0.109803	Primary
0.109803	Primary
0.109803	Primary
0.109803	Primary
0.109803	Primary
0.109803	Primary
0.109803	Primary
0.109803	Primary
0.109803	Primary
0.109803	Primary
0.109803	Primary
0.109803	Primary
0.109803	Primary
0.109803	Primary
0.109803	Primary
0.109803	Primary
0.109803	Primary
0.109803	Primary
0.109803	Primary
0.109803	Primary
0.109803	Primary
0.109803	Primary
0.109803	Primary
0.109803	Primary
0.109803	Primary
0.109803	Primary
0.109803	Primary
0.109803	Primary
0.109803	Primary
0.109803	Primary
0.109803	Primary
0.109803	Primary
0.109803	Primary
0.109803	Primary
0.109803	Primary
0.109803	Primary
0.109803	Primary
0.109803	Primary
0.109803	Primary
0.109803	Primary
0.109803	Primary
0.109803	Primary
0.109803	Primary
0.109803	Primary
0.109803	Primary
0.109803	Primary
0.109803	Primary
0.109803	Primary
0.109803	Primary
0.109803	Primary
0.109803	Primary
0.109803	Primary
0.109803	Primary
0.109803	Primary
0.109803	Primary
0.109803	Primary
0.109803	Primary
0.109803	Primary
0.109803	Primary
0.109803	Primary
0.109803	Primary
0.109803	Primary
0.109803	Primary
0.109803	Primary
0.109803	Primary
0.109803	Primary
0.109803	Primary
0.109803	Primary
0.109803	Primary
0.109803	Primary
0.109803	Primary
0.109803	Primary
0.109803	Primary
0.109803	Primary
0.109803	Primary
0.109803	Primary
0.109803	Primary
0.109803	Primary
0.109803	Primary
0.109803	Primary
0.109803	Primary
0.109803	Primary
0.109803	Primary
0.109803	Primary
0.109803	Primary
0.109803	Primary
0.109803	Primary
0.109803	Primary
0.109803	Primary
0.109803	Primary
0.109803	Primary
0.109803	Primary
0.109803	Primary
0.109803	Primary
0.109803	Primary
0.109803	Primary
0.109803	Primary
0.109803	Primary
0.109803	Primary
0.109803	Primary
0.109803	Primary
0.109803	Primary
0.109803	Primary
0.109803	Primary
0.109803	Primary
0.109803	Primary
0.109803	Primary
0.109803	Primary
0.109803	Primary
0.109803	Primary
0.109803	Primary
0.109803	Primary
0.109803	Primary
0.109803	Primary
0.109803	Primary
0.109803	Primary
0.109803	Primary
0.109803	Primary
0.109803	Primary
0.109803	Primary
0.109803	Primary
0.109803	Primary
0.109803	Primary
0.109803	Primary
0.109803	Primary
0.109803	Primary
0.109803	Primary
0.109803	Primary
0.109803	Primary
0.109803	Primary
0.109803	Primary
0.109803	Primary
0.109803	Primary
0.109803	Primary
0.109803	Primary
0.109803	Primary
0.109803	Primary
0.109803	Primary
0.109803	Primary
0.109803	Primary
0.109803	Primary
0.109803	Primary
0.109803	Primary
0.109803	Primary
0.109803	Primary
0.109803	Primary
0.109803	Primary
0.109803	Primary
0.109803	Primary
0.109803	Primary
0.109803	Primary
0.109803	Primary
0.109803	Primary
0.109803	Primary
0.109803	Primary
0.109803	Primary
0.109803	Primary
0.109803	Primary
0.109803	Primary
0.109803	Primary
0.109803	Primary
0.109803	Primary
0.109803	Primary
0.109803	Primary
0.109803	Primary
0.109803	Primary
0.109803	Primary
0.109803	Primary
0.109803	Primary
0.109803	Primary
0.109803	Primary
0.109803	Primary
0.109803	Primary
0.109803	Primary
0.109803	Primary
0.109803	Primary
0.109803	Primary
0.109803	Primary
0.109803	Primary
0.109803	Primary
0.109803	Primary
0.109803	Primary
0.109803	Primary
0.109803	Primary
0.109803	Primary
0.109803	Primary
0.109803	Primary
0.109803	Primary
0.109803	Primary
0.109803	Primary
0.109803	Primary
0.109803	Primary
0.109803	Primary
0.109803	Primary
0.109803	Primary
0.109803	Primary
0.109803	Primary
0.109803	Primary
0.109803	Primary
0.109803	Primary
0.109803	Primary
0.109803	Primary
0.109803	Primary
0.109803	Primary
0.109803	Primary
0.109803	Primary
0.109803	Primary
0.109803	Primary
0.109803	Primary
0.109803	Primary
0.109803	Primary
0.109803	Primary
0.109803	Primary
0.109803	Primary
0.109803	Primary
0.109803	Primary
0.109803	Primary
0.109803	Primary
0.109803	Primary
0.109803	Primary
0.109803	Primary
0.109803	Primary
0.109803	Primary
0.109803	Primary
0.109803	Primary
0.109803	Primary
0.109803	Primary
0.109803	Primary
0.109803	Primary
0.109803	Primary
0.109803	Primary
0.109803	Primary
0.109803	Primary
0.109803	Primary
0.109803	Primary
0.109803	Primary
0.109803	Primary
0.109803	Primary
0.109803	Primary
0.109803	Primary
0.109803	Primary
0.109803	Primary
0.109803	Primary
0.109803	Primary
0.109803	Primary
0.109803	Primary
0.109803	Primary
0.109803	Primary
0.109803	Primary
0.109803	Primary
0.109803	Primary
0.109803	Primary
0.109803	Primary
0.109803	Primary
0.109803	Primary
0.109803	Primary
0.109803	Primary
0.109803	Primary
0.109803	Primary
0.109803	Primary
0.109803	Primary
0.109803	Primary
0.109803	Primary
0.109803	Primary
0.109803	Primary
0.109803	Primary
0.109803	Primary
0.109803	Primary
0.109803	Primary
0.109803	Primary
0.109803	Primary
0.109803	Primary
0.109803	Primary
0.109803	Primary
0.109803	Primary
0.109803	Primary
0.109803	Primary
0.109803	Primary
0.109803	Primary
0.109803	Primary
0.109803	Primary
0.109803	Primary
0.109803	Primary
0.109803	Primary
0.109803	Primary
0.109803	Primary
0.109803	Primary
0.109803	Primary
0.109803	Primary
0.109803	Primary
0.109803	Primary
0.109803	Primary
0.109803	Primary
0.109803	Primary
0.109803	Primary
0.109803	Primary
0.109803	Primary
0.109803	Primary
0.109803	Primary
0.109803	Primary
0.109803	Primary
0.109803	Primary
0.109803	Primary
0.109803	Primary
0.109803	Primary
0.109803	Primary
0.109803	Primary
0.109803	Primary
0.109803	Primary
0.109803	Primary
0.109803	Primary
0.109803	Primary
0.109803	Primary
0.109803	Primary
0.109803	Primary
0.109803	Primary
0.109803	Primary
0.109803	Primary
0.109803	Primary
0.109803	Primary
0.109803	Primary
0.109803	Primary
0.109803	Primary
0.109803	Primary
0.109803	Primary
0.109803	Primary
0.109803	Primary
0.109803	Primary
0.109803	Primary
0.109803	Primary
0.109803	Primary
0.109803	Primary
0.109803	Primary
0.109803	Primary
0.109803	Primary
0.109803	Primary
0.109803	Primary
0.109803	Primary
0.109803	Primary
0.109803	Primary
0.109803	Primary
0.109803	Primary
0.109803	Primary
0.109803	Primary
0.109803	Primary
0.109803	Primary
0.109803	Primary
0.109803	Primary
0.109803	Primary
0.109803	Primary
0.109803	Primary
0.109803	Primary
0.109803	Primary
0.109803	Primary
0.109803	Primary
0.109803	Primary
0.109803	Primary
0.109803	Primary
0.109803	Primary
0.109803	Primary
0.109803	Primary
0.109803	Primary
0.109803	Primary
0.109803	Primary
0.109803	Primary
0.109803	Primary
0.109803	Primary
0.109803	Primary
0.109803	Primary
0.109803	Primary
0.109803	Primary
0.109803	Primary
0.109803	Primary
0.109803	Primary
0.109803	Primary
0.109803	Primary
0.109803	Primary
0.109803	Primary
0.109803	Primary
0.109803	Primary
0.109803	Primary
0.109803	Primary
0.109803	Primary
0.109803	Primary
0.109803	Primary
0.109803	Primary
0.109803	Primary
0.109803	Primary
0.109803	Primary
0.109803	Primary
0.109803	Primary
0.109803	Primary
0.109803	Primary
0.109803	Primary
0.109803	Primary
0.109803	Primary
0.109803	Primary
0.109803	Primary
0.109803	Primary
0.109803	Primary
0.109803	Primary
0.109803	Primary
0.109803	Primary
0.109803	Primary
0.109803	Primary
0.109803	Primary
0.109803	Primary
0.109803	Primary
0.109803	Primary
0.109803	Primary
0.109803	Primary
0.109803	Primary
0.109803	Primary
0.109803	Primary
0.109803	Primary
0.109803	Primary
0.109803	Primary
0.109803	Primary
0.109803	Primary
0.109803	Primary
0.109803	Primary
0.109803	Primary
0.109803	Primary
0.109803	Primary
0.109803	Primary
0.109803	Primary
0.109803	Primary
0.109803	Primary
0.109803	Primary
0.109803	Primary
0.109803	Primary
0.109803	Primary
0.109803	Primary
0.109803	Primary
0.109803	Primary
0.109803	Primary
0.109803	Primary
0.109803	Primary
0.109803	Primary
0.109803	Primary
0.109803	Primary
0.109803	Primary
0.109803	Primary
0.109803	Primary
0.109803	Primary
0.109803	Primary
0.109803	Primary
0.109803	Primary
0.109803	Primary
0.109803	Primary
0.109803	Primary
0.109803	Primary
0.109803	Primary
0.109803	Primary
0.109803	Primary
0.109803	Primary
0.109803	Primary
0.109803	Primary
0.109803	Primary
0.109803	Primary
0.109803	Primary
0.109803	Primary
0.109803	Primary
0.109803	Primary
0.109803	Primary
0.109803	Primary
0.109803	Primary
0.109803	Primary
0.109803	Primary
0.109803	Primary
0.109803	Primary
0.109803	Primary
0.109803	Primary
0.109803	Primary
0.109803	Primary
0.109803	Primary
0.109803	Primary
0.109803	Primary
0.109803	Primary
0.109803	Primary
0.109803	Primary
0.109803	Primary
0.109803	Primary
0.109803	Primary
0.109803	Primary
0.109803	Primary
0.109803	Primary
0.109803	Primary
0.109803	Primary
0.109803	Primary
0.109803	Primary
0.109803	Primary
0.109803	Primary
0.109803	Primary
0.109803	Primary
0.109803	Primary
0.109803	Primary
0.109803	Primary
0.109803	Primary
0.109803	Primary
0.109803	Primary
0.109803	Primary
0.109803	Primary
0.109803	Primary
0.109803	Primary
0.109803	Primary
0.109803	Primary
0.109803	Primary
0.109803	Primary
0.109803	Primary
0.109803	Primary
0.109803	Primary
0.109803	Primary
0.109803	Primary
0.109803	Primary
0.109803	Primary
0.109803	Primary
0.109803	Primary
0.109803	Primary
0.109803	Primary
0.109803	Primary
[truncated: 53,105 more rows]

## Sheet: Fig2.3
*Proportion of intclust subtypes for malignant cells for individual samples
	INTCLUST1	INTCLUST2	INTCLUST3	INTCLUST4ER+	INTCLUST4ER-	INTCLUST5	INTCLUST6	INTCLUST7	INTCLUST8	INTCLUST9	INTCLUST10
Primary_1	0	0.00233645	0.121495	0	0	0.00233645	0.0233645	0.35514	0.39486	0.100467	0
Primary_2	0.00070028	0	0.012605	0.00140056	0	0	0.143557	0.22619	0.595238	0.0133053	0.0070028
Primary_3	0.0681818	0	0.0852273	0.0113636	0	0	0.522727	0.0738636	0.221591	0	0.0170455
Primary_4	0.00169411	0.000271058	0.0182286	0.000542116	0.000474351	0.000135529	0.428407	0.300603	0.217456	0.0302229	0.00196517
Primary_5	0.0143627	0	0	0	0.335727	0.111311	0.0556553	0.267504	0.005386	0.00718133	0.202873
Primary_6	0	0	0.375412	0.0197585	0	0	0.0406147	0.20966	0.15697	0.0965971	0.100988
Primary_7	0.0229008	0	0.351145	0.0534351	0.0305344	0.0305344	0.145038	0.137405	0.0839695	0.0152672	0.129771
Primary_8	0.00336417	0.000420521	0.0748528	0.0950378	0.00336417	0.142977	0.220353	0.105551	0.114802	0.0113541	0.227923
Primary_9	0.00165715	0.000184128	0.0712576	0.0395876	0.000736513	0.046032	0.0758608	0.0480574	0.0342478	0.015835	0.666544
Primary_10	0.0132325	0	0.020794	0.00567108	0	0.020794	0.465028	0.26276	0.196597	0.0113422	0.00378072
Primary_11	0.00731452	0	0.215256	0.0203762	0	0.0292581	0.244514	0.272727	0.137409	0.0266458	0.0464995
Primary_12	0.00294985	0.000983284	0.218289	0.000983284	0	0.100295	0.282203	0.205506	0.100295	0.00983284	0.0786627
Metastasis_1	0.0426382	0.00133245	0.0626249	0.00866089	0.00266489	0.0439707	0.035976	0.017988	0.161226	0.506995	0.115923
Metastasis_10	0.117021	0	0	0	0	0.0106383	0.281915	0.0106383	0.0319149	0.265957	0.281915
Metastasis_11	0.207207	0	0.00600601	0.00900901	0	0.018018	0.225225	0.021021	0.003003	0.456456	0.0540541
Metastasis_2	0.833701	0	0.00220556	0.00397	0	0.000441112	0.109396	0.00926334	0.0194089	0.00882223	0.0127922
Metastasis_3	0.0552826	0	0.00982801	0.0184275	0.00737101	0.0614251	0.251843	0.104423	0.329238	0.143735	0.0184275
Metastasis_4	0.00298706	0.00215732	0.00116163	0	0.000165948	0	0.0139396	0.303518	0.302688	0.373382	0
Metastasis_5	0.0289855	0	0	0	0	0	0.782609	0.0144928	0.101449	0.0724638	0
Metastasis_6	0.46295	0.00301329	0.00054787	0	0	0.000136968	0.182167	0.0132859	0.327078	0.0108204	0
Metastasis_7	0.0208525	0	0.000613309	0.000306654	0	0.000919963	0.0303588	0.0205458	0.91475	0.0101196	0.00153327
Metastasis_8	0.0111977	0	0.0725414	0.00097371	0	0.0194742	0.143135	0.0520935	0.641675	0.0326193	0.0262902
Metastasis_9	0.148897	0	0.00551471	0.000612745	0	0.00306373	0.521446	0.00857843	0.104167	0.0680147	0.139706

## Sheet: Fig2.4
*Regulon activity score comparison for transcription factors in primary breast cancer malignant cells and metastatic breast cancer malignant cells
Regulon Activity	statistic	pvals
GATA2(+)	-70.9969	0
MLX(+)	-61.5198	0
IRF9(+)	-57.9929	0
CREB3L4(+)	-53.5735	0
NFATC4(+)	-53.3316	0
STAT1(+)	-46.7582	0
HTATIP2(+)	-45.2483	0
USF1(+)	-45.188	0
HOXC13(+)	-44.8873	0
CREB3(+)	-44.6422	0
SIX3(+)	-41.4975	0
ETV7(+)	-40.2193	0
TFDP1(+)	-39.7646	0
SPDEF(+)	-38.7427	0
CHURC1(+)	-38.0729	0
HOXC10(+)	-37.7938	0
E2F1(+)	-37.6857	0
HEYL(+)	-37.6477	0
IRF7(+)	-36.7706	5.45857e-296
NFE2L3(+)	-35.2056	1.63969e-271
STAT2(+)	-35.0088	1.6501e-268
NR2F2(+)	-34.8502	4.22166e-266
HES6(+)	-34.434	7.81223e-260
NFYB(+)	-34.047	4.49588e-254
MXD4(+)	-32.155	7.52536e-227
KAT7(+)	-32.1196	2.34804e-226
GATA3(+)	-31.8677	7.47823e-223
SHOX2(+)	-31.6304	1.41114e-219
ZBTB7B(+)	-31.0492	1.17089e-211
HMG20B(+)	-30.5383	8.07587e-205
SIX2(+)	-29.6583	2.6505e-193
EMX1(+)	-29.3282	4.53504e-189
HLTF(+)	-28.8469	5.5479e-183
SIX1(+)	-28.7222	2.01711e-181
ZHX3(+)	-28.5235	5.99703e-179
HOXB13(+)	-28.4379	6.88243e-178
DBP(+)	-27.3619	7.79481e-165
PITX2(+)	-27.2225	3.51392e-163
HOXD8(+)	-26.8559	7.20166e-159
NFIA(+)	-26.4838	1.48852e-154
NR1H4(+)	-23.8555	8.87335e-126
HNF4A(+)	-23.7269	1.90306e-124
SKOR1(+)	-23.0665	1.00367e-117
SOX12(+)	-22.7161	3.10712e-114
EBF2(+)	-21.2797	1.74942e-100
ZFHX3(+)	-20.1523	2.56733e-90
RXRA(+)	-20.0204	3.656e-89
YEATS4(+)	-19.3278	3.13312e-83
MZF1(+)	-18.6456	1.37027e-77
ING4(+)	-18.5404	9.75607e-77
SOX13(+)	-18.5097	1.72351e-76
USF2(+)	-18.4237	8.48679e-76
MYBL2(+)	-18.2507	2.04181e-74
TFCP2L1(+)	-17.9704	3.32159e-72
E2F3(+)	-17.3505	1.95468e-67
HOXC11(+)	-17.1585	5.43387e-66
PITX1(+)	-16.7802	3.40711e-63
CUX1(+)	-16.5109	3.06322e-61
ASCL1(+)	-16.1826	6.69259e-59
PURA(+)	-16.1598	9.69175e-59
SIX4(+)	-16.1063	2.30303e-58
VEZF1(+)	-14.8196	1.09497e-49
RARG(+)	-14.1241	2.69699e-45
TP73(+)	-13.8394	1.47499e-43
HEY2(+)	-13.5369	9.47186e-42
GTF3A(+)	-13.1906	9.93872e-40
CREB3L1(+)	-13.0606	5.52916e-39
ILF2(+)	-12.7058	5.49105e-37
SP3(+)	-12.4797	9.63733e-36
ATF1(+)	-12.1566	5.29001e-34
NFIC(+)	-11.8515	2.11313e-32
ESR1(+)	-11.7993	3.93678e-32
IRF2(+)	-11.4862	1.54826e-30
FEV(+)	-11.1963	4.25319e-29
E2F7(+)	-11.0486	2.22629e-28
TAL1(+)	-10.5697	4.12026e-26
ZEB1(+)	-10.5579	4.66873e-26
E2F8(+)	-10.0121	1.34921e-23
PRDM16(+)	-9.9132	3.64784e-23
GLI1(+)	-9.76444	1.59999e-22
EBF1(+)	-9.55089	1.2859e-21
DDIT3(+)	-9.31951	1.16883e-20
SMAD1(+)	-9.15244	5.56604e-20
NKX2-5(+)	-8.58623	8.98715e-18
PATZ1(+)	-8.41624	3.8877e-17
FOXJ1(+)	-8.24938	1.59214e-16
NR1I3(+)	-8.05939	7.66752e-16
NR2F1(+)	-8.01168	1.13155e-15
IRF5(+)	-7.8277	4.96863e-15
FOXJ2(+)	-7.49453	6.6536e-14
PDX1(+)	-7.43087	1.07888e-13
ELK1(+)	-7.14118	9.25306e-13
ZBTB7A(+)	-6.94605	3.75652e-12
NR1H3(+)	-6.90666	4.96193e-12
PBX3(+)	-5.82728	5.63378e-09
E2F2(+)	-5.67333	1.40044e-08
MYBL1(+)	-5.2681	1.37843e-07
TAF6(+)	-5.06405	4.10447e-07
NR2F6(+)	-4.90233	9.47061e-07
ONECUT2(+)	-4.74437	2.09155e-06
GABPB1(+)	-4.25226	2.1162e-05
TFCP2(+)	-4.12118	3.76934e-05
NKX2-1(+)	-4.10001	4.13126e-05
MYOD1(+)	-3.76198	0.000168576
YY1(+)	-3.58655	0.000335086
ELK4(+)	-3.55789	0.000373853
ZNF24(+)	-3.53866	0.000402157
HOXD10(+)	-3.45247	0.000555482
RB1(+)	-3.4138	0.00064063
IRX4(+)	-3.36195	0.00077393
BPTF(+)	-3.02346	0.00249904
TFAP2B(+)	-3.0034	0.00266984
NKX3-2(+)	-2.74242	0.00609891
DLX2(+)	-2.70129	0.00690714
MYCN(+)	-2.13907	0.0324303
HDAC2(+)	-1.76844	0.0769873
MXD3(+)	-1.72634	0.0842866
ZFX(+)	-1.48526	0.137474
GABPA(+)	-1.47077	0.141353
HSF1(+)	-1.3916	0.164043
NKX6-2(+)	-1.05829	0.289922
MEF2D(+)	-0.545163	0.585642
BCLAF1(+)	-0.44773	0.654348
TAF1(+)	-0.102139	0.918646
RFXANK(+)	-0.0850832	0.932195
TBX22(+)	0.147248	0.882937
CLOCK(+)	0.665326	0.505842
SIRT6(+)	0.866728	0.386091
NANOGP8(+)	1.00069	0.316977
HES1(+)	1.14446	0.252432
BHLHE22(+)	1.57582	0.115068
ZNF354A(+)	1.64071	0.100857
FOXM1(+)	2.06045	0.0393551
STAT6(+)	2.16802	0.0301574
SREBF1(+)	2.25402	0.0241948
ESRRA(+)	2.9272	0.00342033
CEBPA(+)	3.05349	0.00226194
SOX10(+)	3.11408	0.0018452
ZBTB37(+)	3.56598	0.000362493
IRF4(+)	3.63577	0.000277148
RARA(+)	3.86982	0.000108915
SIN3A(+)	4.08175	4.46988e-05
MAFB(+)	4.2731	1.92774e-05
TCF3(+)	4.32023	1.55868e-05
UBP1(+)	4.32846	1.50158e-05
RFX3(+)	4.61983	3.84061e-06
NFE2L1(+)	4.6709	2.99877e-06
HOXA5(+)	5.09143	3.55366e-07
PRRX2(+)	5.36116	8.26902e-08
TLX2(+)	5.56152	2.67429e-08
ATF2(+)	6.03764	1.56382e-09
FOXJ3(+)	6.1251	9.06279e-10
MITF(+)	6.14391	8.05166e-10
ALX4(+)	6.34213	2.26607e-10
SOX18(+)	6.83732	8.06893e-12
ZNF160(+)	6.8557	7.09625e-12
POU5F1(+)	7.20592	5.76534e-13
TFAP2A(+)	7.48653	7.07208e-14
ELF2(+)	7.54796	4.42124e-14
MTF1(+)	7.57471	3.59929e-14
NFATC2(+)	7.68541	1.52502e-14
AR(+)	7.69161	1.45289e-14
MSX1(+)	7.7807	7.21216e-15
SPIC(+)	8.09555	5.70084e-16
ARID3A(+)	8.17303	3.00731e-16
HAND2(+)	8.73433	2.45105e-18
TFDP2(+)	9.17236	4.62773e-20
ZNF143(+)	9.27533	1.77065e-20
NR1D1(+)	9.48696	2.37872e-21
FOXL1(+)	9.51952	1.73975e-21
ERG(+)	9.59324	8.53611e-22
ZNF12(+)	9.82129	9.11653e-23
CREB3L2(+)	9.92676	3.18448e-23
ZBTB1(+)	9.99003	1.68538e-23
ATF6(+)	10.0024	1.48705e-23
DLX6(+)	10.0634	8.01453e-24
TFEB(+)	10.2645	1.01893e-24
RFX2(+)	10.7141	8.74167e-27
NKX2-4(+)	10.755	5.61419e-27
BCL11A(+)	10.7744	4.54559e-27
SP1(+)	10.9971	3.94585e-28
EP300(+)	11.1174	1.03247e-28
FOXA1(+)	11.2428	2.51169e-29
EOMES(+)	11.3887	4.75989e-30
ETV5(+)	11.3976	4.29982e-30
PBX1(+)	11.4009	4.13816e-30
TBX10(+)	11.5689	5.92167e-31
CHD1(+)	13.3765	8.29983e-41
EBF3(+)	13.741	5.76815e-43
KLF2(+)	13.9129	5.28884e-44
ETV4(+)	14.0232	1.12459e-44
THRB(+)	14.2355	5.52023e-46
ELF1(+)	14.2911	2.48619e-46
TEAD4(+)	14.5109	1.03393e-47
POU2F1(+)	14.7604	2.63615e-49
FLI1(+)	15.0164	5.73727e-51
ATF5(+)	15.062	2.87801e-51
FOXA2(+)	15.2059	3.23002e-52
ZNF281(+)	15.2087	3.09711e-52
GRHL1(+)	15.2193	2.63169e-52
NFE2(+)	15.2588	1.43957e-52
PRDM1(+)	15.3892	1.93404e-53
FOS(+)	15.4456	8.07721e-54
IRX2(+)	15.7787	4.36228e-56
THAP1(+)	16.1094	2.19195e-58
SMAD3(+)	16.1666	8.66942e-59
TCF7L2(+)	17.2265	1.6798e-66
MAF(+)	17.2667	8.37518e-67
FOXP1(+)	17.6297	1.45804e-69
STAT3(+)	17.661	8.36899e-70
MAFK(+)	17.7741	1.12203e-70
MTF2(+)	18.0845	4.22175e-73
HNF1B(+)	18.2419	2.39884e-74
RUNX3(+)	18.4526	4.96537e-76
MBD2(+)	19.7831	4.15952e-87
ARID5B(+)	20.0391	2.51465e-89
SOX15(+)	20.1525	2.55825e-90
TEAD1(+)	20.381	2.4671e-92
LHX1(+)	20.4852	2.91897e-93
ZNF407(+)	20.4859	2.87408e-93
POU3F1(+)	20.8137	3.25578e-96
IRF8(+)	21.1608	2.19236e-99
TFAP2C(+)	21.4605	3.642e-102
NR3C1(+)	22.5077	3.48518e-112
PGR(+)	22.9157	3.23994e-116
TBX5(+)	22.9841	6.71749e-117
IKZF1(+)	23.2752	7.90762e-120
MEF2C(+)	24.4948	1.67879e-132
NFIB(+)	24.7887	1.18805e-135
SREBF2(+)	24.8631	1.86433e-136
NFYA(+)	25.9369	2.55439e-148
GMEB2(+)	26.2666	4.62358e-152
EGR1(+)	26.6042	6.07506e-156
FOXO3(+)	26.7576	1.00844e-157
NR1D2(+)	26.8782	3.95379e-159
ZBTB33(+)	27.0511	3.70997e-161
TP63(+)	27.1938	7.69521e-163
ELF5(+)	27.2877	5.93685e-164
ERF(+)	27.403	2.5232e-165
WT1(+)	27.5889	1.51174e-167
NKX3-1(+)	28.111	7.19133e-174
HIF1A(+)	28.396	2.26304e-177
GATA6(+)	28.8082	1.69143e-182
SPI1(+)	29.8751	4.14845e-196
BACH2(+)	29.9339	7.13819e-197
SOX4(+)	29.9426	5.49322e-197
SPIB(+)	30.5362	8.61553e-205
LTF(+)	31.0137	3.52171e-211
FOXC1(+)	31.7587	2.40666e-221
IRF6(+)	32.0052	9.23058e-225
NFKB1(+)	33.0436	1.92209e-239
KLF3(+)	33.3982	1.45537e-244
ZNF331(+)	33.5875	2.55764e-247
EGR3(+)	33.6177	9.25402e-248
ETV6(+)	33.8037	1.74208e-250
JUN(+)	34.1334	2.35682e-255
RELA(+)	36.5418	2.4027e-292
BACH1(+)	37.1432	5.64347e-302
JUNB(+)	37.6243	0
STAT5A(+)	38.2657	0
JUND(+)	38.2812	0
RELB(+)	38.4004	0
BCL11B(+)	38.5395	0
REL(+)	38.8278	0
BHLHE40(+)	39.5217	0
ELK3(+)	39.632	0
KLF7(+)	40.0821	0
CEBPG(+)	40.3063	0
KLF9(+)	40.3639	0
CREM(+)	41.408	0
SOX9(+)	41.7264	0
MSX2(+)	43.0515	0
MYB(+)	44.0268	0
HMGA2(+)	44.3071	0
ETS1(+)	44.4165	0
MXD1(+)	45.5264	0
BCL6(+)	46.8208	0
FOXN3(+)	47.1139	0
ELF3(+)	47.8843	0
KLF5(+)	48.5891	0
ZBTB21(+)	49.0982	0
FOSL2(+)	49.1942	0
MAFG(+)	49.256	0
FOSL1(+)	50.1536	0
PLAGL1(+)	51.099	0
CEBPB(+)	51.3855	0
FOSB(+)	53.6764	0
CHD2(+)	53.7518	0
ATF4(+)	54.2565	0
HMGA1(+)	54.78	0
IRF1(+)	55.8137	0
SRF(+)	58.091	0
BHLHE41(+)	58.2927	0
KLF4(+)	62.5227	0
BATF(+)	63.5227	0
ATF3(+)	66.5494	0
CEBPD(+)	67.1526	0
KLF10(+)	67.6985	0
EPAS1(+)	69.2518	0
MAFF(+)	72.0174	0
NFIL3(+)	73.4758	0
KLF6(+)	77.7382	0
ETS2(+)	84.492	0
TCF7L1(+)	97.4134	0

## Sheet: Fig2.5
*Progeny pathway activity comparison for primary breast cancer malignant cells and metastatic breast cancer malignant cells
group	reference	names	statistic	meanchange	pvals	pvals_adj
Metastasis	Primary	JAK-STAT	136.201	1.25356	0	0
Metastasis	Primary	WNT	65.4509	0.206898	0	0
Metastasis	Primary	Trail	32.3782	0.130942	5.57166e-230	7.0912e-230
Metastasis	Primary	VEGF	-15.6432	-0.0485276	3.69731e-55	3.69731e-55
Metastasis	Primary	Androgen	-30.3334	-0.111988	4.16217e-202	4.48234e-202
Metastasis	Primary	p53	-31.2342	-0.130093	3.65578e-214	4.26507e-214
Metastasis	Primary	TGFb	-46.0659	-0.155826	0	0
Metastasis	Primary	MAPK	-59.3498	-0.353188	0	0
Metastasis	Primary	EGFR	-64.8657	-0.334198	0	0
Metastasis	Primary	PI3K	-70.9219	-0.37883	0	0
Metastasis	Primary	Estrogen	-101.072	-0.852431	0	0
Metastasis	Primary	Hypoxia	-106.531	-0.515844	0	0
Metastasis	Primary	TNFa	-106.932	-0.633387	0	0
Metastasis	Primary	NFkB	-117.444	-0.809393	0	0

## Sheet: Fig2.6
*Differentially expressed markers for each metastatic site for the malignant cells of metastatic samples
Adrenal	CYP2A7	SLC30A8	KIF1A	CHRNA9	NES	PCDHB6	MPP6	PCDHB3	GRIN2C	KCNC2	ONECUT2	TMEM176B	PM20D2	HBQ1	SNAP25	SOGA3	PFKP	LINC00536	TMEM176A	CHGB	LINC00709	PLOD2	TMEM145	DNM1	HBA1	BIRC5	ENO2	RUNDC3A	ACTN2	SIX3	SYNGR3	HS6ST3	NDRG1	CKMT1B	CENPV	BNIP3	AARD	IL20	RYR1	ANK2	CKMT1A	SV2A	NRXN1	SPATA17	PCDHB9	PCDHB4	DUXAP8	CPLX2	SLC16A1
Bone	PGAM2	GPT	TMEM150C	ASCL2	RBAKDN	ZNF552	ZNF587	MZB1	CLSTN2	ARX	TPSG1	DRAM1	LAMA5	CFD	AL031663.3	CST6	PARD6B	TFPT	ZNF587B	MT1E	SLC16A6	ATP9A	CEP131	STMN3	AC044784.1	CACNG4	CYBA	ZNF17	ANKRD30A	TMEM189	TTC6	ZNF776	TRIM28	ZMYND8	PMEPA1	C19orf33	SDC4	CAPS	GSE1	PLAAT2	ADIRF	ZNF92	MYADM	DNAJC5	ARFRP1	MGLL	SLC49A3	CSE1L	AC016747.1
Liver	OBP2B	S100A1	PYDC1	GSTP1	SIX1	CD24	CNN3	KRT7	TFAP2B	MGP	CAMK2D	CMYA5	SLC40A1	CAMK2N1	PMEPA1	SAMD9L	S100A14	S100A16	AHR	IER5	TPD52L1	ENPP1	EFHD1	RBP1	ARID5B	S100A11	KIAA0040	MCUB	EEF1A1	SOX9	CITED4	S100A13	MGAT4A	APP	NFIB	EPHX1	SIPA1	TMSB10	KCNK1	SRP9	WFDC2	ABRACL	PNRC1	NR4A2	ZFP36L2	ITGA2	RIT1	MIA3	SRARP
Lymphatic	PDZRN4	PHGR1	NPY1R	RTN1	LINC01238_1	MSMB	IGFBP5	PIP	SLPI	EYA1	TFF1	S100P	BPIFB2	CYBRD1	PLAT	MAOA	ZNF385D	AQP3	GFRA1	BPIFB1	CPB1	SERPINA3	PAK1	TPRG1	TSPAN1	LRP2	AC008268.1	HACD4	EGFL7	IRX2	ACSF2	KLF2	PCAT18	SNHG19	CYP4X1	IRS2	NOVA1	POLD4	ANKRD42	STEAP4	AHNAK	FAM107B	NRARP	KIF5C	MINCR	NFKBIZ	PHYHD1	UCP2	DUSP4
Soft Tissue	IRS4	AL035425.3	SERPINC1	POTEC	SPP1	COL1A2	AC019197.1	MTRNR2L1	IFI16	CARD16	ASCL1	MMP11	CLIC6	IFITM1	ADCY1	MT1A	COL3A1	IFITM2	LUM	FALEC	SLITRK6	EFEMP1	NELL2	HLA-B	AC106045.1	SPARC	ECM1	SESN3	PGR	PODXL	IFI6	NRCAM	COL1A1	RMRP	AC108134.2	MRPS30-DT	DCDC2	CADM1	ISG15	CST3	RHOBTB3	SLC7A2	RAMP1	RTP4	IFIT1	IFI44L	PPM1K	RAB31	B2M
Thoracic	LINC02077	UGT2B28	ANGPT1	RFLNA	TRGC1	PTHLH	PVALB	UGT2B11	HLF	UCHL1	PCSK1N	CAPS2	BEX1	ROBO2	S100A6	TMPRSS11E	AK5	KCNC2	MLLT11	AP001816.1	BAMBI	MESP1	ACTN2	PIK3C3	MARCKS	CYP4B1	FAM3B	AC015802.6	IFI27	PPP3CA	SPATA17	GPATCH2	SNHG16	ABHD2	PRR15	ATXN7L3B	HIST3H2A	FDXR	NME2	USP32	NCEH1	CLTC	H2AFZ	TM4SF1	ISG15	RBP1	MRPL27	EIF3H	JPT1
[truncated: 705 more columns]

[truncated: 6 more sheets: Fig3.1, Fig3.2, Fig4.1, Fig4.2, Fig4.3, Fig5.1]
